# Supplementary material for: Changes in Faecal Microbiota Profile and Plasma Biomarkers following the Administration of an Antioxidant Oleuropein-Rich Leaf Extract in a Rat Model Mimicking Colorectal Cancer
Source: Antioxidants (Basel). 2024 Jun 14;13(6):724. doi: 10.3390/antiox13060724 (PMC11200411; doi:10.3390/antiox13060724)
Supplement: Supplementary file 1 [file antioxidants-13-00724-s001.zip › Table S1.xlsx]

## Sheet: 1) metabolomics dataset
Metabolite name	MS1 isotopic spectrum	MS/MS spectrum	Sample1_rep1	Sample1_rep2	Sample1_rep3	Sample10_rep1	Sample10_rep2	Sample10_rep3	Sample11_rep1	Sample11_rep2	Sample11_rep3	Sample18_rep1	Sample18_rep2	Sample18_rep3	Sample19_rep1	Sample19_rep2	Sample19_rep3	Sample2_rep1	Sample2_rep2	Sample2_rep3	Sample20_rep1	Sample20_rep2	Sample20_rep3	Sample21_rep1	Sample21_rep2	Sample21_rep3	Sample22_rep1	Sample22_rep2	Sample22_rep3	Sample23_rep1	Sample23_rep2	Sample23_rep3	Sample24_rep1	Sample24_rep2	Sample24_rep3	Sample25_rep1	Sample25_rep2	Sample25_rep3	Sample26_rep1	Sample26_rep2	Sample26_rep3	Sample27_rep1	Sample27_rep2	Sample27_rep3	Sample3_rep1	Sample3_rep2	Sample3_rep3	Sample4_rep1	Sample4_rep2
Dimethylglycine	102.03422:37972764 103.03757:1685119 104.04093:897232	56.96552:21270 58.06596:28179 65.96178:7607	2034531	3175372	5921492	9511813	14860715	6461339	6067015	13012614	5976641	9064396	5681034	8564585	17160946	6487564	3994256	2362780	1345895	4583226	20920852	6649144	9628112	15890895	11556985	13203729	10228898	13646974	7553546	6384900	17747586	10042209	4838704	8417512	5340282	6032160	10203890	3732526	11777114	8655960	11870176	6235882	6071744	8441867	1510584	2531980	7420405	2669146	4329608
Di-N-propylamine	102.12802:2761890 103.13137:224493 104.13473:198250	50.75991:1341 58.06593:35742 60.04513:3031 61.04874:2846 68.4908:1558 69.19217:1535 74.09695:2361 82.91309:1600 88.57186:1509 102.12807:8492	19782968	17379658	9480888	2631258	7870996	8092224	2651592	6229574	8233162	4154705	5620354	7927890	9335782	7992047	7096110	12427295	17716514	9754597	6808454	7648000	12891927	4072862	7184178	3763423	2919924	5194166	7067243	10815074	6514540	4475746	5967266	6068168	10315261	10794307	6569368	7368916	5678710	3553330	7531227	4673656	6858756	9819652	5552409	20163684	24300000	7138046	4380989
2-Aminoisobutyric acid	104.10729:2462246 105.11064:0 106.114:0	50.21864:443 55.13949:494 58.06588:7006 60.08155:890 67.3521:568 80.93577:530 81.25092:531 82.45033:468	24500454	13635500	23995820	14112895	22494516	11669600	2242346	21120240	22900638	10965787	23175006	8646673	1744132	11078078	19899682	20194764	31934242	34587956	4549450	15008131	12849310	26907332	25108652	24868696	1752920	8999741	1659298	28827872	2901290	33313894	14137729	12868128	2611251	1679430	1362947	1424865	11254273	1567116	1683646	1105323	1141586	2444306	25622734	24304898	9924994	30377548	40618720
N-Ethylglycine	104.10732:175378800 105.11067:11076077 106.11403:1030986	55.52409:36402 58.0659:2855665 59.0739:92416 60.08154:489136 62.23821:40238 77.0696:38461 104.10699:318378	343332224	346000416	341417248	474442144	517042976	517529824	225070304	223356048	222148848	806907136	797090944	916845184	726081600	731357888	741095488	1140508800	1130701440	1122815360	722564608	734933888	751594944	597616128	565927360	573800000	630384768	583688128	581458560	725000064	759692288	739903360	871974912	853652672	868188544	891551872	878722112	967860160	555619008	537925120	488085696	513479072	460255712	503222976	546793472	562443008	560894336	372490208	378367584
Cyclolinopeptide B	1058.63062:1831359 1059.63397:38360 1060.63733:0	200.14041:4022 207.11263:5394 208.09566:6138 212.10197:10973 216.13441:5577 225.12288:12132 226.11876:13761 226.15399:9569 230.15013:4892 239.14967:13751 240.13307:11851 240.15515:2910 242.14944:27758 257.15875:2677 279.14801:3576 293.19034:4965 325.18866:4766 334.70627:3715 339.20374:5763 341.18069:7166 348.70575:9057 358.20804:8197 370.245:5122 374.21774:3588 386.20502:3458 405.24774:4041 413.7…	2773303	4714670	1931985	289862	438865	179382	2167902	2053416	2496380	16119670	27060900	12784667	23618382	23020296	22322138	803766	1379453	932401	21843414	13519189	17872668	15224995	9874082	9720774	25642252	17172448	12980631	8360450	12288825	11450747	29504832	17174646	31776530	14841716	12640471	14618819	11337230	10318427	10462004	12740036	14568870	22377650	2061622	1479418	1330538	2575064	5309376
Cucurbitacin K	1063.66968:66916628 1064.67303:43122460 1065.67639:14210390	86.09686:101704 104.10715:2346944 115.52406:7291 122.54701:7578 125.00004:11555 144.44872:7040 157.27782:6684 162.1545:9257 178.22513:8506 179.77817:7900 184.07298:1168570 223.01741:8613 240.09656:8347 258.10968:21029 426.8132:8590 502.32864:363468 520.33875:5538552 526.32861:307674 534.35547:100927 543.32452:16324 544.33862:5408282 558.35583:102842 623.43726:138409 629.42981:9028 647.43738:13308…	120285824	114724904	112339400	200378752	197858752	196428512	128348568	131770112	127909008	198275840	191427360	194653648	169078384	159606080	165020736	106008712	104599120	104615304	94391632	91252632	90855848	319527104	317494784	309775072	103871376	103302080	106028992	160994192	155857376	161878032	155697936	156949472	151764080	204558208	213154672	208005248	8726851	6779344	151813088	180057328	187397184	8429311	60196296	60070128	58511932	200664848	195673232
Pyrrole-2-carboxylic acid	110.00892:43718996 111.01227:46952732 112.01563:6344323	51.46043:20518 55.9352:38344 65.97562:22058 72.93774:94883 76.02039:21617 83.19093:26278 91.00368:27891 107.15888:24219 110.34309:25347	205974912	211222528	206029808	138153056	137669712	132640640	120271848	124828416	126771312	405602464	401881312	419364448	367009376	207658896	375004640	176188192	170449568	175165408	286260576	279406048	280820064	251424640	248976576	259020000	303215904	304280032	305432224	378131488	376917472	375202752	339530848	333032928	327954496	302463072	300231584	296223648	270414240	284295488	278126112	248536672	249687456	251389360	123427464	125896920	67687712	251873600	253810016
2-Thiophenecarboxaldehyde	110.97569:6629912 111.97904:7188191 112.9824:1663064	53.00311:741 55.93516:3315 56.9656:10852 57.9356:54391 58.9334:1276 72.93777:3507 74.93821:1831 90.94799:1223 92.94843:801 107.16217:740	34408220	35508032	35485208	25370966	24643578	24494180	21245996	22759596	14845125	43121400	66497896	50457876	60995544	31629694	47235956	30917320	29711630	31136842	35663992	27008844	22015984	38543752	33585308	42229916	39534396	56281760	53043704	49796808	59847688	46575076	56054348	24032204	54474072	52448988	41345948	49098216	45355716	33585980	25289078	26672226	43484312	23645542	21055106	8873600	24999764	28746	38386288
3-Hydroxy-2H-pyran-2-one	111.00786:11647814 112.01121:819812 113.01457:942544	53.00308:18587 55.01867:31001 68.99776:255585 73.70515:6465 86.42457:5884 95.11082:5802 106.29616:5441	13805771	15673919	13009514	3103562	4504488	5073986	20703140	18728596	21359878	10961300	12737285	10996886	18779636	32149542	29835916	65970772	73621400	72726400	45195232	51689508	44816552	64052744	53267544	50190600	10925371	21265020	22287588	12994374	24142198	23627026	16849590	21066626	24975280	24431910	18386792	9548955	44474608	39088296	41777376	6973005	21507974	17230064	137226624	144886816	113841528	23569604	17514822
Uracil	111.02042:32230524 112.02377:11921452 113.02713:1794125	53.68066:15146 57.9356:244085 58.9335:16716 71.25909:15281 84.63986:16786 95.94884:19192 111.19491:16822	219266112	173038912	71448136	77010856	43932168	101905288	62201252	117753408	52700520	209295104	136658144	54567944	42073960	130872984	254450112	221516416	137727648	28401744	53035684	282412160	109973696	315740896	258291664	260735488	122720424	97749592	143415616	111816416	82985736	83921624	42896316	123143304	93721600	75194344	88322152	94267352	74704720	89234464	93738104	96131920	87743120	65913180	158260480	131544144	188753216	104198368	77096680
Catechol	111.02049:33739836 112.02384:13000966 113.0272:2295616	57.93562:375111 59.46054:14002 65.33538:12697 73.68791:15308 74.93841:34454 78.79349:14835 94.00408:15984	54597	44347	50575	147011	586259	338857	193940	102860	77402	53456	48765	47045	62263	83642	53965	36040	106425	140043	1179.76	46900	127943	1179.76	48833	1179.76	43993	107083	48281	41985	89805	42957	1179.76	49172	49800	67286	124684	49032	119965	60604	61789	208307	198632	1179.76	41391	112353	62367	52564	50439
Dihydro-5-methyl-2(3H)-thiophenone	115.03912:4549278 116.04247:364884 117.04583:132287	51.45383:2420 53.00312:3060 54.74596:2294 56.88746:2860 58.99847:4719 59.52187:2443 65.92629:3080 68.52707:4185 68.74399:2949 81.26424:2913	23995602	22962674	23626540	1665839	12775639	4786947	14893572	1776566	17553406	1515450	1804424	14431916	1893565	3487624	6939656	23890280	24476978	24095058	13886617	2074839	11949440	1494103	1476346	8117454	1245930	1322916	1216309	1973864	1317143	1332352	1157822	2775463	1257664	1584375	1156986	1189968	1240920	1264189	1532846	1066236	1138148	846975	25203822	25414124	25335722	8599261	19201872
L-Proline	116.07082:104864624 117.07417:6409016 118.07753:277134816	50.95636:37424 51.45881:42529 54.18187:51414 56.6743:36927 68.0501:395984 70.06583:7503056 71.03262:57495 116.0703:61649	301356640	295946208	291622272	564362816	465392384	420951040	423859840	448463616	450967712	278161856	275685856	303903232	253719344	315837760	239296752	265565744	273381760	267656064	356166656	349964608	357976992	521942624	531346944	519039104	373033600	349735104	369817344	335704480	306100448	302441440	235835344	228439296	232765744	205251536	204715744	200977168	286835008	287093536	299551424	283790336	293774560	290349088	230977760	228930128	232385296	798813056	803864512
L-Threonine	118.03505:5140258 119.0384:666297 120.04176:1376091	54.94838:1231 55.05521:2164 55.9354:1622 56.05044:2559 56.73589:1050 57.05843:1950 57.93583:1396 58.06596:68267 58.99883:1105 59.04999:1073 59.07381:2897 59.12597:1276 59.93107:7103 61.69416:992 67.99032:1059 72.08151:1298 72.93797:1273 76.93388:1889 93.49538:1138 118.08677:3428	28909328	30829976	31846258	22342546	22002360	22018490	18197300	18592100	18474686	42662316	41499264	43018076	38631816	38419272	39793232	28867950	29193988	28402840	29950992	18357800	30451634	26497476	28584704	29820844	31911432	32153060	16434848	40174444	39308804	39562840	34509976	33697996	34791028	32541978	31129784	32030824	30076814	30072354	17130196	26794980	26374468	27046724	21552120	22358760	22308710	34734472	19788602
Betaine	118.08639:253861184 119.08974:20020556 120.0931:10276201	51.54013:31056 56.05033:82985 58.06593:4643780 59.07373:171924 66.31156:38215 79.11982:35165 118.08645:143229	1314692736	1268182272	1279350016	904211776	912123712	895876928	962696960	907102400	921959424	1139247872	1121037184	1129150720	1020454080	1388752000	1428065152	1417319680	1408730496	1402958336	1541156864	1523170560	1555308288	1633565312	1636516480	1652824704	977466368	993557184	992259072	1415455616	2055267712	1305292032	1004022656	998720704	1560531712	1118795904	1130169984	1111791744	1228411520	1782098560	1791606400	807325056	836289600	810066048	1110080896	1086505856	1109952384	1455096576	1484610560
p-Methylstyrene	119.08547:6953996 120.08882:1275442 121.09218:90137	50.01586:11915 51.0238:45675 52.03154:4505 53.00304:9529 53.03942:22913 53.86008:1986 55.01865:2213 59.06936:1994 59.83159:2382 61.49995:2233 63.02373:8220 63.21236:2295 65.03934:58839 66.34211:2147 72.93779:3562 75.98753:2192 77.03912:10578 78.04699:24703 79.05482:5405 88.33058:2571 89.03869:3127 91.04955:4471 91.05469:42692 93.04025:2689 95.04964:29998 99.13539:2425 102.04668:4323 103.05465:181…	10895866	10558409	10264541	14025946	13209620	14471387	9752611	10313787	9821296	8516686	8610593	8065443	8944753	4778568	6786012	12065901	11795230	12546894	8982907	9447770	4128710	68354496	65574892	70398296	8157052	7881262	7682190	7598367	1193864	7704984	6756688	1851413	6604823	5302146	5883482	8773368	14467759	971101	14356336	6814180	6298466	605255	10450917	10536155	10754423	10862596	9609505
L-Cysteine	120.02551:9296674 121.02886:3775781 122.03222:422232	50.84029:5008 56.96574:5213 57.9357:7161 73.66463:4517 81.3112:4600 111.90246:5109	23297750	15041239	15653367	63677572	51928340	66530648	45724908	15849228	45049660	19559124	24080114	15642707	36233980	20213064	70682832	23993058	23497804	18535920	35239684	55863160	73248488	24458262	93028160	49186428	50123992	22292278	117971400	101393864	20156306	20081168	32406316	113897096	93368392	27023210	85397824	32793292	50379604	133822584	28591182	31698562	75725280	82481152	15226478	11559828	15559496	12430712	20235110
p-Aminobenzaldehyde	120.02554:3383838 121.02889:1080549 122.03225:167068	50.39966:1118 51.69167:1080 52.05869:1175 52.31652:1175 53.29164:1248 53.29422:1131 53.62961:1586 53.72741:1120 54.04976:1125 54.05387:1193 54.38371:1416 54.94213:1434 55.11208:1514 55.68259:1228 56.84801:1298 56.85068:1242 57.64177:1518 58.1111:1437 58.22527:1281 58.98723:1288 59.00991:1258 59.37006:1268 59.70732:1131 60.1222:1338 61.53823:1464 61.80975:1237 62.13726:1314 62.35861:1221 62.50544:…	19571126	2625863	11837998	7001340	2467752	4279152	4608631	7993536	8106406	15725770	13572199	17340326	12455826	12385770	11704954	7748322	1178935	928155	15352034	7118312	7688404	7046596	7798550	12884246	9016876	16324434	9067825	7142838	12382699	8714722	11295469	6275037	7435990	4887986	6161102	8217358	12095574	9321472	10674805	5316751	10335927	16327421	1965631	1824913	13204339	1440271	4686117
5-Ethyl-2-methylpyridine	120.08076:45022420 121.08411:4192546 122.08747:762471	50.01594:74209 51.02372:456181 53.03943:158293 58.55135:27954 62.50542:28603 65.03926:164934 68.22248:36984 73.41887:32235 77.03915:147803 81.33638:31132 91.05441:207460 95.04944:169844 100.09343:34802 103.05437:96459 105.0451:85581 110.18222:34829 120.08044:45591	129243400	126802640	112793440	193865056	205876912	190273648	317873088	321873728	197387504	433335360	433004576	409206272	374361312	384931424	202778736	195575152	207123904	190640768	431785984	435328768	438974880	426510656	411322400	400393408	339254496	342143648	337839168	269564512	498186976	482123776	309371456	299220480	307550912	342184512	341672896	343043232	390336160	412524224	384739840	236075056	231593200	226195296	205484928	191954784	364948896	337686528	242583600
1-Phenylethylamine	120.08085:89434472 121.0842:8721008 122.08756:478275	50.01609:142223 51.02376:1008974 53.03946:409317 65.03927:361137 77.03922:342223 86.74323:64250 91.05466:388989 95.0496:468387 103.05455:464990 105.04538:232475 120.08162:141215	447754016	105203600	104624584	348964576	309637088	62976532	125770056	461435200	355408384	1092351872	1128410240	1144432768	728390464	693126208	554678272	114077648	115094608	482277344	155923328	954128128	862316480	649693376	291290528	638105728	306489856	158923904	859858624	1062119744	742303104	1069425728	874195264	691616320	765711808	298010848	719804736	884275712	504130560	844884224	800396160	589338752	518533376	655304384	254507280	73196456	277807200	493191744	401444160
2-Phenylethylamine	120.08086:115422832 121.08421:11447513 122.08757:632595	50.01595:87241 51.0216:39521 51.02381:489551 53.03944:214117 63.02378:20269 65.03928:161556 68.01:20008 77.03923:178729 78.30435:22626 81.03414:30535 83.45166:23667 90.12318:25778 91.05469:148812 93.07009:27824 95.04964:264507 103.05463:147295 105.04494:70128 118.06555:24994 120.08055:39190	853022912	1293112192	1268355456	636141952	768724160	623812032	799028224	714600576	793568448	1706515328	1698233856	1680518400	1120064768	1181391616	1046082496	1539644160	1535807488	1059016896	2010994304	1057438848	1135766272	1051051776	917196928	889332800	1158632832	1984435200	1124751488	1308135168	1259968896	1347366912	935657920	1040627776	1024443712	1110625664	1131685120	946189952	1248306432	903861760	939337280	789858304	867101888	746186048	725691648	973754496	699570816	581720640	626741632
D-Threitol	123.04036:5955156 124.04371:942492 125.04707:966892	52.11959:2342 53.0394:2967 56.96543:3975 77.07776:2603 80.04971:2587 93.14005:2753 105.0918:2573	56479824	56325784	58202548	51002400	53495124	45607048	45394832	13895112	21393012	16312059	49182568	11453945	20751422	12123620	47513668	47254280	59260820	48765964	16708621	63701300	15704111	28425960	57636144	16936874	56765000	9477626	16803202	14219994	14870343	54318028	12527089	17915512	11612071	21020018	25360510	55194556	13271201	15462466	9596802	16969708	54926008	59327088	77332232	63214576	57831720	58681812	63354488
4-Hydroxybenzaldehyde	123.04044:5553195 124.04379:978533 125.04715:1124179		212582	243107	323201	329957	287436	540349	466818	226490	270379	1719321	1071470	1196755	855601	2271530	3785249	353628	349645	432635	8866650	8005420	15985847	6694995	12693975	2882816	6806024	2898294	1780378	1427288	1264508	3430370	625728	503187	494697	4349408	895277	630112	310540	164961	226198	102992	172418	233359	402771	425008	213544	327904	383118
4-Ethylphenol	123.16359:112045 124.16694:0 125.1703:0		43816	46213	88919	219168	243049	71496	26590	58237	50795	48535	121731	51717	44904	61017	2085.68	34528	129028	21009	2085.68	2085.68	44199	66056	54164	70063	48883	52490	2085.68	46995	2085.68	65938	86108	62920	2085.68	54932	2085.68	65685	2085.68	2085.68	56743	2085.68	112096	100990	23921	20857	145403	72575	2085.68
Thymine	124.99973:2265104 126.00308:0 127.00644:0	51.97472:1506 59.2952:1339 60.50106:1680 63.65855:1474 72.20603:1760 74.1351:1557 79.45336:1415 90.1711:1492 98.9844:4233 106.58172:1559	8665618	1439570	7671062	10541458	10838851	10803689	16219518	12986862	7562698	17825822	17038232	17575770	8504768	5629290	14111262	11992816	1455608	1557249	5361324	9176953	8234060	10299662	18004484	10010040	4290384	13203687	13154117	9888601	8691558	9854525	15318571	21297288	12832713	6430430	7306573	6610437	5970817	15749964	15987768	11752505	11092245	10293397	6171624	890244	1173101	17425622	11584069
3-Methylcatechol	125.03786:1185346 126.04121:0 127.04457:106536		175157	70166	150872	180686	88865	51010	55304	109393	1722.33	75090	67829	72954	1722.33	72987	89740	77494	67385	96313	91146	95668	1722.33	223450	198114	124475	129123	1722.33	151441	93357	94679	1722.33	115112	1722.33	109426	113171	107772	1722.33	210844	90348	1722.33	114057	66317	1722.33	1722.33	97577	1722.33	108564	82331
2-Acetylthiazole	125.98623:4988770 126.98958:237939 127.99294:346898	56.96559:57431 57.93555:7579 61.64333:2488 67.93547:3127 70.56843:3136 71.95252:21695 76.62994:2795 78.98186:2948 80.49499:2421 82.93371:2855 84.9601:6378 86.67564:2921 95.06985:3428 111.27084:3241	46788568	43166116	12173507	22006960	18206804	22988732	21405216	16502378	14882599	9380448	23840706	12678226	16487469	10904939	4889964	29775842	9543798	36321944	18236416	8689029	15855178	4779311	23202116	13038815	9699064	4037403	15009947	5457444	17453692	7546950	12491228	10298937	6857288	5950437	7772454	12657579	12407239	9555418	24395258	5680690	8495348	7030544	15538272	41423880	16773851	9790459	22455532
Pyrogallol	127.03878:321926 128.04213:0 129.04549:0		546121	408634	392339	2017803	1983912	2614123	1382802	1844223	1482845	55108	52181	45449	19410	45105	40687	3217011	1729597	3134439	86817	70140	18640	75550	1842.43	18424	26030	28040	71085	27444	82038	76532	1842.43	74327	24376	65099	43760	54724	47063	41964	67778	207218	91934	110287	2327194	2245791	2302402	2916391	1472159
2-Acetyl-4,5-dihydrothiazole	128.01938:76922992 129.02273:13917847 130.02609:14333768	56.96568:56931 58.96164:71547 63.80329:31185 68.98286:160065 71.46313:30479 86.99321:222220 100.02459:48218 101.69485:37455 103.02171:33266 105.00381:254853 111.78413:36708 118.03536:39486 123.01366:53282	379723264	381081184	375977440	234590240	231416480	228394672	205967824	203630720	207617696	722790976	726071104	726106112	648021888	642156224	654448960	317843008	313804992	319587264	489785344	483062720	486022752	428143232	427753984	450673216	520343392	523730848	527652608	649328064	650306368	640955904	571173120	576273600	576648960	515410528	522498048	511709984	470528640	478052672	473798880	432054048	429405760	427859680	225469296	229096080	126656720	461468224	460647840
Methylenebutanedioic acid	129.0182:49751148 130.02155:12209441 131.02491:585828	68.9978:3872249 108.07573:34996 122.04803:33160	68267120	57145816	60257540	29347138	38288520	24379896	87652064	91481968	86417520	46541180	53275200	65119932	81221248	137454400	106949208	227496544	246113008	233831504	205007776	245217840	188577712	326762368	273890624	268002768	117161336	102643680	101706760	98065560	130832864	181122592	92161040	91924176	92295792	92428624	96541584	110532488	213897472	203666048	191169152	95903056	98897984	87533928	460720128	454681408	469858816	96156480	30061536
Psidiolic acid	130.0498:39177732 131.05315:2949167 132.05651:244535552	55.01879:11714 56.0503:179766 60.54919:8944 63.12616:11269 68.05022:25585 69.6029:9133 70.06608:8969 82.06546:10356 83.1062:10776 83.99451:9648 84.04496:108834 84.08119:51813	141182400	143351280	139267232	195043808	195551888	125033520	110806712	105799984	111422552	196583376	202412496	200657472	189459296	284692416	284072832	162494528	167058480	175574016	317534464	306841152	311470688	231782560	237122992	243762768	245669456	254443248	250525136	189096432	187594672	180381088	170267344	267763200	263612656	159301696	171321456	176132880	197862880	295209664	197540368	144324992	149417968	152020720	180550464	152589376	186300320	201673376	198900576
Pipecolic acid	130.08612:34414932 131.08947:2389886 132.09283:353903	55.05506:87139 56.05024:752511 60.95842:86640 67.05492:73290 68.05023:36200 69.05788:35602 75.65401:25062 84.08126:576556 88.99062:45205 107.00138:43973	185844688	182707408	175874112	125468504	125593552	123249176	103909968	103362480	106160568	191403632	188085344	185515136	142142096	139993920	139707456	136671680	135606560	136551600	149360048	147797904	151221040	148011936	144238048	146761728	186816112	186631040	186202048	196347184	200900016	200423200	160207184	160104992	159061376	120508512	124958824	119806464	144853776	149839584	144681392	134579296	136771744	135536960	59604004	60326772	60400888	179191264	180747920
Oxalacetic acid	130.96628:7946545 131.96963:2582147 132.97299:129829	51.17005:3048 52.17929:3276 53.94199:3710 54.93826:9956 55.93517:129823 56.96559:16502 57.93267:6924 57.93557:121858 67.93555:13853 68.63344:3765 68.94336:6632 71.92999:38128 71.94099:18931 72.93775:323206 73.93848:5520 74.93779:8923 75.4967:6463 76.00046:3810 87.00452:6127 89.9404:4099 90.94816:79783 96.31431:4368 99.94836:30490 108.9585:22919 113.96395:28996 115.9641:9052 116.97209:27638 117.95…	36172620	45377904	16794018	37844112	34605004	24109992	21790450	79717552	21283960	28169318	53678548	20749990	35456336	21059694	32685286	7481322	9217868	14756059	13085083	82109632	9475012	23980242	65867472	83032672	46421224	9788560	16008372	9498043	9787606	52673212	19979938	75532520	74698128	18482774	9697344	96083512	16252888	73066032	22858780	15442332	65045544	87174432	14427574	28507912	16591492	30798598	54498704
5-methyl-5(H)-cyclopentapyrazine	131.04915:2414542 132.0525:6757893 133.05586:573151	50.01596:6531 51.00114:1238 51.02377:41345 51.02625:2082 53.0394:19902 55.93519:1352 57.9356:6526 67.11594:1717 71.9302:1538 71.94093:1768 72.93767:6581 77.03914:11513 85.82819:1493 95.0496:24905 101.02845:1486 102.04668:2339 103.05449:12516 105.04524:9632 109.85752:1502 130.14357:1539	12924476	14304682	9719077	19263732	12373972	13381717	10112469	16497749	11240462	18812982	13151524	26571726	14850503	19531944	16856622	19422800	4889222	15379409	14409019	16850558	15435824	14572502	13476253	4689555	14180088	18115460	9698938	14819774	14906098	11914875	13758631	6312092	12197033	14080864	9267330	16568909	6488979	10112388	11160812	8913589	11826336	7882761	11236863	9498825	8526907	11089729	10173721
erythro-Isoleucine	132.10184:514178816 133.10519:35966300 134.10855:3330446	54.41152:147762 55.01878:238593 56.05038:828778 57.05814:808979 69.07053:488513 72.53974:165166 86.09695:675396 101.4817:146884 110.5329:180561	2580002560	2395362048	2453423104	2089782144	2748997120	2027472000	3135226112	3222040576	3182864896	5414601728	5285910016	5229769728	3643368192	3577217792	3516649728	3388804352	3374442496	3409317376	4006983680	3929380096	3910626816	4641206784	4591524352	4647181824	3535080448	3581511424	3475993088	4875149312	4850253824	4833796608	3581562624	3613928448	3588395264	4069454336	4081352448	4090196992	3634649088	3621596672	3603183872	2381277696	2374372864	2363143168	2398468608	2394837760	2369086720	3839467264	3878731776
3-Phenylpropanal	135.08029:3369641 136.08364:277174 137.087:0	50.01587:2215 51.02376:7188 53.00293:3363 53.03954:3690 63.02373:3745 63.92818:9209 65.03929:79330 72.59003:1887 73.60467:1949 76.36916:1959 77.03937:3085 79.05494:5397 91.05463:52819 95.04947:8491 103.0547:4630 105.04498:3126 105.06989:5994 107.08596:3498 109.06499:2484	5584414	5642018	5716742	9410841	8686887	9464380	6342454	1817452	6412241	5136968	4651084	5301063	4692263	2311227	3502068	6352190	6453995	6419688	1088389	4921128	3827132	29565130	31138516	29394438	690248	4423565	4223040	4126614	3913216	4344860	517579	4226615	540814	700791	356603	2357526	4070506	7750844	7747814	5233914	589692	1137998	6000781	5648166	6252952	7110684	5485736
4-Ethylbenzaldehyde	135.08035:3537894 136.0837:330531 137.08706:0	51.02383:7451 53.00309:2957 53.03946:5141 62.59884:2157 63.02378:5406 63.92817:5779 65.03932:83136 71.32408:2190 77.03941:2369 79.05486:6457 79.83533:2099 91.05474:58071 95.04942:7559 103.05435:2671 105.04472:2998 105.07019:6295 107.08575:4935 129.62465:2373	5584414	5642018	5716742	9410841	8686887	9464381	6342454	5229284	6412240	5136968	4651085	5301062	4692263	2321132	4802458	6352190	6453995	6419688	4068607	4921128	3827132	29565128	31138516	29394438	3959305	4423565	4223040	4126614	3913216	4344860	4186217	4226615	3353372	3887650	3649332	2406486	3329206	7750844	7747814	5233914	4079353	1957109	6000781	5648166	6252952	7110684	5485736
2-Phenylacetamide	136.07555:12562129 137.0789:1609808 138.08226:0	51.02377:20915 53.03943:30753 56.40306:8261 63.02363:9981 65.03933:240621 72.95523:7872 75.02376:8721 75.50191:7555 81.94834:7696 91.05469:155497 95.04946:40251 105.04535:11672 107.0497:42066 108.39297:8311 127.47712:9071 131.50464:8580	53695624	53317328	49545808	54113452	61922284	66198700	64546536	63906532	66959180	117826312	116256232	108966984	93897288	92245384	91621144	28370888	28739224	1281182	61932512	68154856	65955080	115402952	116238264	113404144	133998984	129704448	136995760	148503920	146535216	153013968	87961512	86382840	85122760	105097520	103608136	100064088	92325976	93394664	92996144	99674240	101127336	99538856	1337409	24103912	25017680	41686388	32727308
p-Anisaldehyde	137.04953:220859 138.05288:0 139.05624:1042637		56932	117660	77338	31370	173397	22232	75000	30594	163062	137.878	148369	259737	95919	99976	240258	118701	113950	59434	129127	137.878	104007	137.878	121018	308441	137.878	137.878	92779	137.878	137.878	114620	313914	92696	137.878	144100	99741	141004	137.878	137.878	128274	347001	71949	119980	71133	35901	166643	97284	134782
Sesamol	139.10156:260100 140.10491:0 141.10827:357221		162886	290024	344763	381080	683240	382769	297561	318737	398790	344735	281510	155433	584181	150682	98660	81132	192790	134838	75304	386865	139491	418317	158513	81114	89867	6764.54	94634	160206	276475	6764.54	87732	81555	96435	510833	161994	164745	164747	84733	271962	152101	6764.54	85883	80852	94574	152231	451834	175144
4-Ethylcatechol	139.16348:406478 140.16683:0 141.17019:0		42681	76300	124452	2104.83	2104.83	2104.83	2104.83	21048	21654	374458	207949	258780	96966	210394	179814	110284	2104.83	2104.83	367034	282213	470740	378027	143949	125011	283343	473721	2104.83	223930	309546	498869	276138	103523	137732	2104.83	126597	366483	761669	107357	379073	420699	571219	401053	2104.83	72686	2104.83	283925	278442
O-Phosphoethanolamine	139.98776:9794767 140.99111:1055425 141.99447:3361436	57.93562:156093 61.6153:5610 63.28231:6003 72.55535:7017 78.85238:6167 98.98473:7423 137.17709:7432	104272928	99244736	79987304	48907252	15697065	27707904	33097628	15467740	23187598	67925752	74669800	26670436	41702048	22523648	95389656	61441000	10938065	9802233	44150172	38065064	42751828	24274456	32353522	95394280	27829704	112579256	104001776	83010448	37776308	88869432	105620192	17749782	32173740	94792632	20714160	37501576	59802920	41930592	116281008	15513688	59568536	31576714	59795764	10727048	66218376	7663490	9780818
2-Methyl-4-(1-methylethyl)thiazole	140.06819:96808648 141.07154:6321098 142.0749:414847	62.68248:44351 71.58877:37360 74.09683:55551 121.41141:50136 140.06818:68201	263170752	264537392	263903104	122383208	121624944	118303368	154352976	155100592	155286800	550532800	555260864	539760576	373416032	336513120	341017440	126720688	125688456	127695264	382548224	379211520	370882656	227412064	250747536	247784320	353962304	341699008	350400800	511991200	527737504	517336928	394922016	406446816	399558592	413531104	404631360	405391584	492923776	480254976	485272768	295991648	298836224	291207040	139905104	139271328	139350688	233833664	236303824
2-aceto-2-hydroxy-butanoate	143.99686:51730256 145.00021:3208044 146.00357:6865733	55.86935:24443 56.96562:5731957 59.13041:21665 62.29375:22700 64.50938:23333 64.82938:25444 69.4639:27462 71.0473:24236 71.9526:1630381 84.96029:1324521 84.9656:55915 94.91029:25883 102.97058:155516 119.79107:30796	73863720	69744872	66219980	28524730	25727818	25497462	95431616	96002888	97489176	814082944	818100736	814289408	644612800	263976608	652796288	48970904	41512940	48694488	626799936	326245280	310922912	512755488	208364128	283857376	638713664	645019840	359237152	587161664	601639744	584253312	390614944	739080640	746466496	694959552	703251008	690746816	546517824	551546240	556981632	707672960	694200832	701260800	56828272	56921140	58407768	105473376	96195384
2-Oxopentanedioic acid	144.98203:2681868 145.98538:224771 146.98874:1378572	54.6021:1659 56.77103:1475 62.92984:253161 62.97299:1872 63.03323:1634 63.05302:1525 92.8075:1748 113.47485:1841 121.96592:8897	18011864	9996343	9675283	5109355	13314238	19929324	6432092	5809738	5141414	5266382	14153529	4657570	7628612	6737410	20958556	11343476	13779109	12537602	12502325	5254116	5608333	18767276	14310711	17868216	4140602	11259270	7377657	9445220	8312777	7984930	9443475	17072412	7532507	9618807	4354298	17813094	17357802	17911822	8407497	18779306	16721618	13624771	7143661	10875788	7704946	4778325	32214088
1H-Indole-3-carboxaldehyde	146.06:1431663 147.06335:180696 148.06671:141448	53.00319:1377 54.70591:1087 56.9657:1131 59.83084:1013 59.93094:1214 63.02386:2174 65.03931:38010 66.0473:2062 89.0391:11020 89.04333:1018 90.04683:10635 91.05466:78308 117.0574:20911 117.06511:1231 118.0651:11317	10123823	8676620	4212604	25370452	28176868	29394434	26293384	24842476	24373802	3766262	5358143	4345874	5303051	2769050	4545043	10341111	9543893	8534882	840132	2535212	3784637	2790871	3073537	2746530	3574098	1500702	2483353	1904064	1360944	780242	4638402	2368205	4244232	1387935	3883947	1204477	1896920	2655652	1174145	18767900	17158982	23153204	8991782	6036937	9525961	62862064	62891692
Spermidine	146.16496:13066219 147.16831:55461336 148.17167:4038328	55.05524:6051 55.93554:1372 56.05047:2363 58.06584:6888 59.93101:1240 66.5115:1204 70.06579:2310 72.08138:49095 72.93796:1631 76.3484:1369 84.08122:20772 91.05503:2118 110.42796:1525 112.11262:2222 138.18466:1442	121915112	125341776	147078592	30942596	27082310	31470718	31551020	31038634	31625890	90837472	108403656	177031456	19637742	20584122	21756928	253095856	249220656	248721456	56376016	34188912	33830040	168980304	168045952	163180576	114742160	187464032	100968496	157134576	112009544	156635920	59157380	56984116	59247448	82865152	79727504	70555120	8302932	6734968	6686290	3766899	3104952	3056640	114468464	118523400	117220744	26953482	24519424
Methyl 3-(methylthio)butanoate	147.02867:23096998 148.03202:2381595 149.03538:653541	56.05028:36118 65.03934:34653 66.7394:8384 68.99777:724496 84.08157:10121 87.00792:16122 87.8623:10597 91.05466:21197 93.03063:10457 137.5181:11584	1523395	1494416	1493552	31771778	39263456	36012856	134872064	111503656	109443728	78014416	114809832	119806336	88810360	36683372	101727984	6386244	6411824	6615754	97366232	85792920	86316864	148669712	170741712	155738048	144890128	99248888	92133384	106759616	161937264	155857296	72575992	78201840	77489416	77411968	90204248	73499488	153361440	274948576	157142784	142996208	75307432	125741424	13455698	14124943	8575083	58994268	143958208
Coumarin	147.04639:309756 148.04974:0 149.0531:0		185495	77513	81951	348660	281883	127516	241331	233407	283836	66856	193835	58675	3440.73	60928	61406	85988	75627	203678	137755	67417	166616	140333	3440.73	136470	58852	76854	56180	193405	3440.73	69920	3440.73	70474	58458	61124	73606	51460	58498	69544	116101	136026	126133	96507	176696	133500	149464	73136	400440
L-glutamine	147.06483:350948 148.06818:0 149.07154:667812	55.05508:3385 64.92799:304297 84.1641:1944 85.08109:1904 123.96435:11714	1002315	1671679	1939846	254588	437752	466759	276189	411719	450254	365733	1024680	1521943	593301	479176	674193	1657910	1473932	1271056	1358733	297465	542812	652463	1905696	485435	1282182	267854	1167306	574227	898394	1269032	707946	881785	765533	635732	919893	566234	454128	2724848	539845	795462	879315	611284	1487800	2869962	3146629	1003249	633098
L-Lysine	147.11275:49640304 148.1161:4148813 149.11946:0	54.03463:21812 55.05504:138443 55.93528:35432 56.0503:1040372 56.96551:38911 65.03918:26323 65.64618:16815 66.21148:19659 67.05496:160186 68.05017:36889 69.0579:124541 84.08134:1257738 87.9939:22237 106.00456:23963 130.08664:37984	293014400	290064224	285732736	252604496	253119472	251443520	207832800	210336928	210417936	310947232	301889184	302231136	230920928	225244512	231463552	235834224	237246128	239650704	243488736	239515744	243548304	247755008	239884640	242693344	303816384	304776416	298289440	321123232	322551808	326897248	256529792	259629840	255231504	197041648	195291664	192765344	235176736	234430208	235102128	218481504	219691152	224140192	106036888	106950760	108890472	322032864	317854432
Phenylglyoxylic acid	149.02325:1366666 150.0266:122534 151.02996:240422	51.02378:3133 53.00299:7726 53.03946:4950 55.01865:672 55.93513:1432 62.92977:683 65.03931:27191 70.50983:754 71.92996:9439 72.93778:12229 77.0392:1508 89.93993:962 90.94809:8282 91.05464:1686 95.04967:4535 99.8053:634 103.05435:852 105.03352:1647 105.04494:2789 108.95839:2871 111.04386:739 118.50382:758 121.02836:1913 121.03988:1071 125.96101:3087 148.97725:989 149.02295:2519	2079005	2701341	2065412	5306456	1872127	6000720	7570787	7632834	10707882	33542108	36262528	31819384	8958818	10097681	12078837	16509209	23654212	23334868	20796970	17449516	21545792	28285562	27681358	25265826	18261258	17663794	15717944	12320098	10784099	8008276	5964213	8155806	6161865	15451806	9281768	2535150	1523150	6195670	5782603	1051982	640142	3439733	6638164	3167566	6989129	4944405	2677234
4-Hydroxyphthalide	149.02325:7372160 150.0266:563476 151.02996:0	51.02377:1816 52.98862:1443 53.00304:14104 55.19197:1447 65.03933:66026 71.14739:1641 71.92986:4015 72.93792:2496 86.92886:1620 95.04939:2433 98.37872:1704 105.04494:1921 121.02846:4804 139.61107:1772 149.02338:6974	49854392	51639252	51039256	46634412	53272824	45275288	38220992	51335968	57502320	60728488	67850928	43728388	33330470	54107636	54289728	49342260	49713768	50081808	49610580	55971472	26564668	24185176	21513622	43079988	32850992	26873898	12915541	45468444	43044688	57135236	40154324	16829802	19404410	36538380	36040960	43095792	27539716	10102591	44419884	18070818	38672092	30799010	55370032	57879336	53158344	49342728	48778220
3,4-Methylenedioxybenzaldehyde	149.02325:9896839 150.0266:865194 151.02996:298154	53.00301:29418 53.03944:5436 65.03933:152655 83.46432:5275 121.02837:10953 148.41913:5974 149.02371:19841 149.37825:6132	46938760	47137692	44190948	4620243	5047010	5068886	4761240	48290728	47843332	4829962	40001548	5058920	3961066	47243948	4860500	43073688	42068856	40092424	37844248	6067628	5981030	4316775	10041430	10610421	3744927	3826760	3594250	6321136	4294344	4576100	3166505	7611726	4389598	3436387	6589086	7734646	3200983	3019757	3079988	2556506	2427866	2476183	45849840	45843536	47256712	46901264	49542336
Cinnamic acid	149.05945:1099381 150.0628:71650 151.06616:597480		98280	72712	200235	230911	221221	225140	240401	160892	280014	126014	6449.26	6449.26	82880	6449.26	79290	6449.26	65307	67431	179825	70564	82788	78282	102238	6449.26	98732	215914	6449.26	198603	6449.26	68866	116159	6449.26	90231	98625	6449.26	186917	284490	85761	128964	6449.26	172747	218378	64493	90117	82990	106191	6449.26
Cuminaldehyde	149.0598:1893992 150.06315:254875 151.06651:252497	50.01593:5094 51.02381:33132 51.06166:1044 52.03093:1038 53.03947:41914 53.04195:2929 53.22083:1042 55.01869:2213 58.96647:1148 62.56548:991 63.02345:1172 65.03929:6091 70.62405:1354 71.92992:1420 72.93802:2274 77.03922:14620 77.29132:1166 77.98654:1457 78.04683:2254 79.05485:23193 79.7338:1358 81.03426:2838 83.85674:1201 85.80601:1149 91.05482:7137 95.04958:56138 102.04675:2435 103.05469:14659 1…	14683454	14203786	8452054	6263684	5799246	9347611	9025037	10862699	10431043	15914242	23428130	22136110	10751127	16532490	17185004	17200548	14437490	15437476	14377121	10600171	18206620	8460440	11659648	14702936	16409197	10288923	11058441	12369623	17043252	16202273	21649464	5854486	15392029	16820332	17523966	15815584	13909057	14353022	13574591	13167196	7927266	5108116	10711725	9533221	10439504	5976088	7035002
Anethole	149.18234:298724 150.18569:0 151.18905:0		75431	160653	171535	2979.87	2979.87	2979.87	2979.87	30123	2979.87	85112	74800	79962	93771	114247	2979.87	52365	50348	41610	84997	2979.87	87447	77490	77533	84255	72752	183219	177803	139321	162507	2979.87	88234	302675	108857	2979.87	2979.87	173254	90811	85015	158012	124895	186435	125859	2979.87	42082	29799	87192	193097
Racemethionine	150.05833:14184472 151.06168:1148052 152.06504:779758	53.03938:11035 56.05029:178222 58.99568:7517 61.01144:319295 64.63395:6600 68.37639:6426 72.00362:10325 74.02455:6800 91.00108:8233 94.25511:6686 120.70131:8003	8187100	23140466	8193161	2313270	4797199	5298026	3797376	6747549	1387699	209248176	202723808	194106624	144547520	145075184	139896064	100080	232273	102478	191011200	187896976	188496352	317719712	323492992	316065312	185720928	185717920	186542448	202382112	207501184	206151584	158104368	158694992	158488064	152904080	154187008	154760016	140528208	136716832	140605104	127337424	128815520	129288048	180110	241963	177167	1547754	814877
Thymol	151.23769:160978 152.24104:0 153.2444:0		1030.41	1030.41	1030.41	1030.41	1030.41	1030.41	10304	1030.41	1030.41	1030.41	1030.41	1030.41	110542	1030.41	97495	1030.41	1030.41	1030.41	102264	291466	149016	94918	139196	1030.41	1030.41	183616	1030.41	1030.41	70521	93511	91276	1030.41	109516	1030.41	147395	1030.41	16657	1030.41	1030.41	1030.41	18388	44950	1030.41	11160	1030.41	18407	1030.41
(2Z,4Z)-Decadienal	153.12726:3000750 154.13061:357296 155.13397:160563	51.02371:3499 53.00297:2517 53.03941:7627 53.9399:2991 55.01865:3097 55.05503:17995 55.93518:15207 57.93567:10645 57.93792:1786 58.10451:1803 59.93101:71840 60.9313:3720 61.70263:1630 64.02341:1504 65.03929:3467 67.05492:2613 69.20145:1716 70.94246:13669 70.9585:3645 76.93356:7059 79.05475:4137 83.04964:8838 83.1685:1618 88.95287:2805 88.96873:3060 89.0026:2628 91.05467:2051 93.07039:2102 94.9434…	13170768	13922167	13564414	58928904	46722688	60592560	37509208	34989456	35749396	98928	69362	118653	126026	50606	251735	51467236	50777668	48865204	152037	114738	314214	81320	241077	140454	125107	249246	159317	212908	337105	307972	164258	290503	27546	323341	217879	369393	189756	72206	50952	1838725	1794785	1922147	35236632	34662460	37228260	53302144	51299436
p-Mentha-1,8-dien-7-ol	153.12732:2213900 154.13067:239178 155.13403:189791	51.02375:3845 53.00306:3321 53.03943:4850 53.93999:1615 55.01854:2076 55.05509:14894 55.9352:25365 57.93555:12152 59.93101:111188 60.93139:3312 62.7673:1662 65.0393:3112 70.75764:1607 70.94238:12501 70.95843:6882 74.93832:2557 76.93367:12249 79.05495:3890 83.04966:6407 86.94141:1854 88.95281:3233 88.9688:2839 93.308:1522 94.94394:4465 95.04948:5620 97.62615:1817 98.00778:2952 103.94431:3571 104.9…	1392550	13922168	13564415	58928900	46722684	60592560	37509212	34989460	35749396	239084	103490	265636	303724	247231	251735	51687352	3246375	48865204	347286	127868	224314	158390	94578	153048	399587	249246	307610	209713	308010	195039	209410	223337	319689	499394	564739	392369	355673	210942	168409	3651601	6816658	7826997	2798804	2424570	2421326	53302144	51299432
Gallic aldehyde	155.06206:2077434 156.06541:31908196 157.06877:1249214		722888	853479	680998	1554706	559491	800721	906826	710009	906695	666841	137625	65660	8798	182877	358992	701300	478927	167247	128583	13496	329035	582446	148500	514955	65736	99183	28091	14688	173339	385261	182777	879.788	125858	534974	689317	915224	109039	155366	73345	316324	731722	9812	641221	83688	194995	92094	27126
L-Histidine	156.07663:10322201 157.07998:1173285 158.08334:824603	54.03466:62930 55.04247:26045 56.05031:232959 66.03468:18853 68.05021:9594 69.04565:13240 73.70782:6919 81.04531:140916 82.05317:116144 82.8168:7929 83.06098:180561 88.13801:6651 91.609:7534 93.0451:103092 95.061:11485 110.07159:93632	40184304	38492340	36968520	27497116	27966234	27872310	19833540	29090262	30507784	55801996	58457356	55541100	51406960	49858672	51180976	44349644	45108068	45238820	55690688	55647936	54952936	46541772	47466332	48835224	69553456	70140112	69593272	56043964	55640716	35910308	51975468	52162616	50613996	54042264	55082176	52606720	38256040	37497572	37616640	51731044	52776932	51563824	25342126	24709892	25867418	39593580	40916704
orotate	156.99054:5421657 157.99389:399713 158.99725:2959849	57.93559:66190 72.90334:1925 74.27037:1562 74.93411:3300 74.93818:51727 75.94608:1950 87.16287:1736 90.07869:1742 92.94853:17514 96.19144:2105 109.74628:1929 110.95894:2993 115.9642:5073 116.97202:1919 133.97447:2105	13367783	7913888	20148232	23740310	6003796	21722048	31935944	25961614	9984074	16024811	12361021	13950305	8668668	12725116	9720738	11793634	9514772	5930591	17490898	13341898	15326366	37352996	8715844	39634816	36103148	31978234	11611777	25284590	25100044	30437322	35857012	29568588	35826512	37488668	25846170	19955054	29364328	29934328	10497643	5402942	37322440	47228464	11289888	9259957	8191452	7821514	9236770
S-Propyl thiosulfate	156.99055:6158424 157.9939:1319931 158.99726:35409888	51.23645:1530 53.9399:26578 54.94777:2439 56.96559:18207 57.93561:126636 59.68195:1532 65.2193:1861 69.93459:8092 70.94251:38580 72.93766:5301 74.93158:4411 74.9382:92133 74.94246:4930 75.94603:1987 88.95301:9461 90.35676:1800 92.94855:33700 93.95687:1856 110.95898:4157 115.96414:4850 116.9718:4562 121.2404:2030 133.97475:3953	19034320	17881564	49778852	53773648	30157264	27352072	50320852	30489924	11341101	39189632	72363576	10354647	35946588	30775186	28683730	20274750	50502048	16018318	27356372	55301240	61490500	43088492	39393176	61524560	45964696	73860600	54877036	41600652	47594940	10240375	77522536	10355208	51506692	90284208	40199684	39107696	88294016	46742368	52516084	76324920	56805400	18851684	23597940	36799588	9694597	25116864	95078288
1,4-Naphtoquinone	159.07637:3704514 160.07972:2072811 161.08308:427113		25247424	12919732	31191958	31302776	26240294	19431854	30942242	31813008	27648230	28068442	18759608	18634256	27921760	25609086	11775002	25798508	17021546	9592667	31804306	30560404	38308464	31462554	20495828	36662328	24915148	30984902	27155040	23133276	27416366	25074840	29533650	25451414	20865786	28702700	18985904	24436266	25844348	22946414	18919116	32781926	26787028	34026984	19807574	29106718	22996162	9073393	34224860
7-Hydroxyoctanoic acid	159.09155:1632908 160.0949:382261 161.09826:169674	51.47555:2770 55.03709:2914 55.9324:8048 55.93515:165657 56.94298:16575 59.93097:10197 71.92988:51480 72.93772:188060 76.93347:10175 89.03894:6806 89.94034:4249 90.04681:5375 90.94809:51500 91.05419:4056 95.04936:4483 103.05453:6391 108.95822:4599 109.12079:3688 115.05429:16844 115.25061:3745 117.05711:21276 128.95012:4340 130.0648:13132 132.08051:3583 148.21341:3367	3692861	3310230	4151545	1255961	9135673	1915599	2078199	1811537	5142589	3540172	18345520	16293621	15615408	6626126	5849328	4526210	4777246	2994392	7135025	3961328	6473005	21728190	19521544	18028216	19443508	16684155	3866167	2295295	4559215	5855306	16193524	20347000	17946076	10902557	27132964	5506872	21362870	18357444	4315092	2853698	11759860	14191016	2235186	2207808	2759668	4028021	21123234
Isovaleraldehyde glyceryl acetal	159.09172:1296776 160.09507:301955 161.09843:142252	52.51938:2162 53.03934:3428 55.93518:131601 56.94297:10516 59.93103:9204 68.16841:2942 71.92613:4228 71.92995:56500 72.0448:4885 72.13946:2767 72.93774:185878 76.93337:8390 89.039:7657 90.04709:7643 90.94812:43818 91.05441:3236 103.05446:4115 107.95072:2955 108.95887:4202 115.05424:14750 117.05729:23479 117.33517:2996 130.0649:8882 134.1795:3102 135.94463:2726	1465946	2985507	1678657	1646889	1233912	2452883	1534084	3615584	2375780	5308854	5186866	11689263	4620691	2493869	1709468	9188717	5233074	3302652	1944751	3541972	2182729	3249606	5849316	3810170	3562378	4778575	3793266	5325736	1439156	5075646	13610086	6891126	3699382	4255189	1922720	6260026	2321604	4646353	3060707	4165271	2403600	1352266	1903387	2354212	2107662	12706201	6443439
2-Aminoadipic acid	160.06046:17359586 161.06381:631350 162.06717:1328546	51.71069:9104 53.30239:8522 55.04258:8964 56.05033:240835 57.15512:8353 58.02963:13935 60.04528:10579 62.54093:9125 64.77064:9820 66.59907:8287 70.06581:12075 71.40644:9964 74.06043:11922 86.06056:31075 94.4491:12126 104.07013:9472 109.18578:15121 115.05447:21102 139.13206:10058 141.95401:11295	241575	31074162	30940472	19965858	221036	17376054	25302458	23225012	24624812	299347200	291903520	289329536	61362072	58575676	57431540	16609461	15818619	15922119	40434296	35734944	38765700	22590180	26164704	27076540	117534984	111660648	116200080	189495856	190906400	181071824	118891872	115787896	119980512	93142008	90104456	91103864	31679556	32016026	31404480	458879	397279	850314	10739826	10978363	10663720	76472584	12399249
2-Methylbutyrylglycine	160.13316:3111056 161.13651:1430838 162.13987:166405552	50.57346:8173 55.59597:9018 56.0503:195213 57.48339:9680 57.52958:8205 58.02945:17708 60.04522:9560 70.06583:13949 71.89845:8854 74.06052:12209 83.24487:9961 86.06055:29261 89.36311:9831 116.21381:10417 148.9351:10609	13041129	13287717	12937142	4718131	4275030	4971175	1226521	1541626	768499	27582322	26519578	26055920	12423337	12010445	12875984	7414174	8901299	8516449	14820948	15967113	17374356	569225	1064854	1008175	21054118	22196072	19625296	19483686	20159708	16493150	31328178	31633924	32035502	10198079	10532043	10437320	25690996	23317424	23205236	24031254	25169526	23370294	5249879	5224244	4968236	6269097	6013632
Cinnamyl formate	161.05957:1382035 162.06292:157121 163.06628:40303	51.0238:6497 53.03941:9665 55.67251:1108 61.92861:4249 63.0237:3329 64.03147:1413 65.03931:2994 66.0471:4079 75.02345:3372 77.03914:3304 78.93127:2498 79.05489:5839 89.03902:36127 90.04684:17260 91.05469:5692 92.02602:3966 95.04945:9659 96.94124:1238 99.12494:1153 102.04698:1425 103.0544:2303 103.32019:1054 105.04487:5077 105.07012:1570 115.0541:2366 118.04144:8108 133.06444:4461 153.37596:1085 1…	313695	466391	262169	1520568	1155576	564976	187573	112002	148439	2250483	2482637	2753184	177153	172798	43295	254351	90912	99227	1415216	1926725	406577	261126	336077	767011	218730	158934	120500	27670	66746	29399	165432	47131	25731	5603840	5567613	4895092	3719489	3137046	3559047	952127	1238889	1892033	180445	71607	68813	1050630	4430436
2-Phenethyl isothiocyanate	162.05:1220938 163.05335:0 164.05671:2003964	57.03415:122714 57.38085:18168 58.06591:758343 59.0737:187789 60.08152:380495 61.46458:20201 68.88601:17872 85.02898:118116 90.44328:21750 92.37327:22823 95.74794:22463 102.09164:113878 103.03928:155752 104.2271:21151 105.95065:21477 132.52623:21551 133.86591:20721 154.82915:20724 162.11259:165223	2431720	2039269	1177142	4825826	3226562	2520834	3542896	2385375	2225134	2952470	5091337	3287856	2185323	1679968	2149408	1751782	1160924	1442381	1661590	2223727	1511327	3401674	3180284	3698181	3536160	1901450	1773353	4811329	4665706	4262536	3194412	3201846	2982944	3015034	3436010	2626486	2078637	2767740	2998076	3028252	1870613	2578082	1539056	1221660	1250399	3256719	4422540
3-Hexylpyridine	162.11237:252240800 163.11572:24076488 164.11908:2437132	57.03425:123373 58.06591:777675 58.06868:45293 59.07375:181924 60.08157:399575 60.08449:39498 64.51201:28693 74.21219:23954 85.02868:168116 94.43524:26049 102.0917:113214 103.03932:149739 162.11211:172617	27827726	29193850	29713124	145570832	144812640	324854656	480967616	440973664	533689984	328652608	291545280	292278208	108822448	45340864	58085048	21683546	23297284	22584230	47114868	43728692	49436056	49960836	157224064	174226032	144436880	148360224	145682512	232243344	240037296	232394448	190174960	65816212	62359132	277771968	256286752	254731632	214002944	188903856	233472032	163634304	453857248	383902144	14072996	15811770	16633892	72436552	81470424
Umbelliferone	163.07533:340240 164.07868:243227 165.08204:231592		4771658	5218904	4048968	30266150	4024054	7785670	20979478	13041627	5319564	23827534	16869408	3570070	4263125	5554731	5408112	4628887	11292456	30135504	16202936	4958210	4245536	7207348	13365150	12281351	5967538	8503443	4573578	8486565	9035328	25895646	4567184	9134945	10155499	5433094	4526902	22887824	3554136	7026384	38161672	3992112	8550832	11970224	5336930	11274047	9111861	5094654	7491474
p-Ethylpropiophenone	163.11165:2740038 164.115:545276 165.11836:61203	51.02376:4920 53.003:1889 53.03941:12749 55.01864:2168 59.1923:1362 63.92834:1731 65.03934:7788 65.45181:1639 78.04693:3479 79.05482:23607 81.03404:2218 91.05472:35524 91.41833:2110 92.06229:2185 95.04959:16715 96.20962:2012 103.0545:15503 103.14727:1747 105.03378:1985 105.04478:2409 105.07029:39241 106.1041:1753 107.04929:6922 108.05742:2205 115.05421:4991 119.08565:3938 121.0651:3375 129.06963:…	16621950	16887320	15652859	6133129	8010977	10513579	10975259	12827294	11467121	8360616	1962615	1003740	6472329	2199228	1300497	15651467	16024902	17230904	6249006	865021	2030207	1127826	1238372	1257723	853979	4010258	1722984	1144069	958204	776865	853954	598271	1019888	1151736	774878	584899	1092506	588427	729320	574663	1127612	489883	19439930	18859614	18925498	7451981	8649982
4-Hydroxycoumarin	163.14578:972343 164.14913:67136 165.15249:147249		680298	1250998	1558144	1076659	875585	1202296	2160033	1627818	1105917	3606463	5343170	4756076	5564064	5890195	4597286	774436	1920505	1554746	5774139	6316462	5029500	696003	2461052	869856	1559849	1239120	1186901	1029974	628284	831264	3620735	4755701	5670004	3860196	3637744	5922857	3290591	5970564	5292548	1427254	3644043	3252876	1922472	2606677	1609148	2000928	1999320
Phenyl butyrate	165.05463:8246294 166.05798:19071020 167.06134:1456783	50.01593:10280 51.02381:66854 53.0395:92600 55.01871:12131 55.75772:5113 61.10728:5335 64.09192:5471 65.03942:75294 67.05508:12242 73.66936:5257 77.03923:35003 79.05478:6584 81.03446:6806 91.05476:64610 95.04962:194959 105.04495:40677 119.04932:18007 123.0441:14395 135.84404:5516	51931012	48372580	48702776	50274696	63399552	61439280	60528832	64274084	57205880	102946600	100324592	97212376	82268360	59900252	79906248	25276880	1648502	27486492	50810948	60596052	97796928	99811008	103111512	101265336	93174432	119076984	119519288	126358048	129802656	130694584	77122832	77233456	77559992	87749728	85912256	85510048	84216352	73470760	83672240	90722464	89337184	90537608	23854370	1455283	2113242	39232628	34898508
p-Coumaric acid	165.07281:422259 166.07616:220194 167.07952:152610		743037	552307	748729	91867	56519	38043	205717	34364	145467	188999	176016	150053	173693	131967	60443	323084	375949	618537	41578	104617	187371	791781	422507	517917	72410	152047	74292	70885	84919	122453	184656	110588	127368	40497	87769	48670	138414	123010	226810	106460	103689	111796	636760	365341	392362	123600	81936
p-Mentha-2,4(8)-dien-9,3-olide	165.09088:1898912 166.09423:280215 167.09759:151863	50.97036:912 51.02374:3399 52.89986:932 53.00298:1325 53.03934:10034 54.26682:1055 55.0186:6607 55.05502:5439 65.03935:6129 67.05479:8324 67.52758:1065 77.03921:2085 79.05476:9847 81.03413:1815 82.92912:1766 82.93356:1969 90.78239:1045 91.05461:12083 93.07013:2973 95.04945:14262 103.05482:1580 105.0447:2901 105.06989:1275 107.04928:1244 107.32927:1169 121.06472:4688 123.08048:1521 165.09062:1847	3509920	2537297	4320616	87826776	89811952	67135312	43084672	43533324	42561688	260450	460049	539116	455221	520058	340554	39854988	40125992	40350156	618422	946964	362778	324277	226887	368600	458016	252819	132015	872896	151413	596602	149918	330142	317624	391380	851226	734382	427889	245938	101208	1305584	883958	1189182	32803596	33366438	32764330	40851836	41464868
Phenylalanine	166.08598:36145908 167.08933:3809931 168.09269:378588	50.01575:15727 51.02374:122608 51.92403:12622 53.03942:385209 55.58138:12162 56.05027:30745 57.77771:16420 62.65662:12561 65.03931:49852 66.70817:16044 77.03922:63276 79.0548:142932 80.05:17808 91.05465:295734 93.07035:81345 95.04326:27427 95.04946:525307 102.04685:41209 103.05453:1005899 104.23431:16232 105.04492:166225 118.06525:28368 120.07282:28346 120.08082:402563 135.06638:16472 135.98573:1…	158484272	169563792	149716656	191861776	185628528	189982080	341321312	335297024	339776288	267693584	460516864	438120480	374167936	400496576	385458592	207405696	193533888	221895424	435688896	447873632	447379104	423098784	218610464	418696928	181839504	357937344	359522240	261661456	290193536	470422784	317330176	142397424	315574528	368749344	372746848	364082720	394619136	391288032	383652064	245358816	241993648	241278176	203763296	170658944	189364160	244030400	271604096
L-(-)-Phenylalanine	166.08615:133235200 167.0895:13820903 168.09286:997221	51.02373:586094 53.03941:1802029 55.0187:95797 65.03934:163736 77.0391:533427 79.05486:690654 81.03416:175718 83.89824:85053 85.77988:88247 86.6871:93973 91.05473:1603413 91.17351:92115 93.07013:323406 95.04955:2644537 102.04662:209368 103.05456:4754460 105.04499:844557 105.37958:96901 120.08086:1847918	523656288	121915840	482478144	400120096	70512296	375984096	516415456	490258688	129302328	1305131392	1145911424	1006649664	309079072	157682016	627518656	136135776	138444192	567795456	1171695360	1112911360	927104640	662065408	268319024	719861632	312821760	179710880	719388992	325845856	413272320	1139877120	961959872	838344960	849339328	774206400	796503168	983832768	237455328	693267712	916922560	606187392	574974848	725335360	103979632	87303920	364949792	606889856	627893568
7-Methylxanthine	167.01265:10396036 168.016:1286974 169.01936:1008453	56.96559:360820 57.93567:16891 61.23686:3918 67.93564:24814 71.95253:123841 83.93034:7202 84.93815:13751 84.96023:204171 89.62295:5908 102.9485:18769 102.97042:26362 105.00699:4832 120.2598:5024 120.98111:9107 131.76846:5808	89971600	56579464	109080136	34175464	19102200	14318808	24240316	45759052	44308904	40172852	78651936	15013655	44796772	38147196	36225316	16746787	95630936	76166848	30352176	27902602	41291916	52175728	12317712	45530232	47967648	21776858	27237640	54052920	16585234	42080368	57401520	11671242	87424880	36870420	32323376	21689590	22851146	24875274	27514008	41037868	12395212	28150312	69044240	141386368	94987672	50918432	121477712
Phosphoenolpyruvic acid	167.01274:64190400 168.01609:3586518 169.01945:8072443	56.9656:3987286 57.07129:24281 58.88322:28831 71.95257:1230077 78.81918:32024 79.88143:28072 84.26657:32957 84.96024:2180459 86.12096:34782 102.9706:170239 105.50016:32704 161.6873:32017	90213816	89045888	84727032	37055224	34131580	32388754	123157960	126293888	56851900	633317760	1020343616	1024334656	340439296	319732416	818578944	50311700	54192948	55280688	784494208	396442816	772767872	634709504	248420320	265424816	795619328	361428896	406540544	749909632	760506240	732356096	921089280	917219392	921688832	866448512	883784448	860820736	334539968	329555104	304553312	879601024	445279936	888049600	64768392	79040160	78916832	128499792	129037192
Fliederaldehyde	167.1429:3845020 168.14625:484648 169.14961:0	53.00314:2548 53.03943:7295 55.01861:2534 55.05505:8056 56.96558:33136 57.93563:7657 65.03928:5127 66.4712:2790 67.05494:14136 67.93538:4903 69.07051:3520 71.04959:4473 71.95242:6282 79.05479:7307 83.93038:4115 84.938:4914 84.96024:10945 91.05447:3758 95.04945:7527 97.06525:4313 102.94856:3712	23907622	1166691	1119118	113622400	115569792	116698488	62737080	61392112	61223316	53959	98393	67322	127099	149642	44387	53521648	5219725	7144154	58173	44405	209543	76752	84978	54328	36786	98016	12677	253506	130835	241962	39169	149103	61058	307575	468853	578113	19330	64827	108075	11154666	11647926	11328290	4867286	5077565	6463673	105442016	113430520
3,6-Undecadienal	167.14293:10363051 168.14628:1228194 169.14964:0	51.02372:3534 53.00314:6605 53.03936:13947 55.01884:4729 55.05505:19215 56.9656:29118 57.9355:4809 65.03931:6328 66.39899:3575 67.05499:17110 69.07054:5277 71.04969:7197 71.95257:12191 74.41281:3614 79.05475:12215 83.93079:4630 84.93814:5539 84.96008:13622 91.05466:6377 93.06992:4264 95.04928:11018 97.06505:11906 105.04528:5373 107.58688:3764	36182748	36505620	36455524	16312061	17786468	17132496	80209296	10718855	80702496	170921	192774	33963	150655	192667	57586	136649920	135233520	136738336	158706	130452	136415	160703	211075	126685	154258	20607	150746	153434	315264	330421	169945	176610	123389	389392	431624	211193	177645	122501	136846	390633	391123	413160	93424888	91373928	95161112	134631216	122871752
1,3,5-Trimethoxybenzene	169.19507:466142 170.19842:0 171.20178:3444067		2414170	2237351	1482921	759931	335711	659953	566620	697562	679466	609912	664940	648055	380736	473093	432591	776040	1785336	589337	769474	750221	393262	817629	593628	636310	351130	309198	244098	410038	340239	202044	736279	781366	218070	554384	191786	728198	586293	301146	800267	857432	354479	626656	1638875	1400447	2401184	467172	446389
Diphenylamine	169.97714:4169860 170.98049:225601 171.98385:1413484	51.37204:2364 55.9352:196253 58.58084:2485 59.65128:2222 65.03934:10368 66.04715:11382 67.15228:2844 69.93458:5921 70.94255:3685 71.92994:7950 72.93766:4218 80.50164:2654 86.29067:3000 89.8689:2551 91.62726:2961 92.04974:6814 93.05773:43199 128.95081:9627 136.85524:2357 146.1256:2883 146.96129:16981 170.09592:4347	7186065	5123528	2857565	69491256	52492288	40435952	35875640	32298806	34303108	2168085	1432698	1567376	2511716	1254858	2232605	5285774	6303461	5603444	1324047	2852865	2203522	2658132	1584943	1316520	2890462	2206426	1300352	1059965	2192102	1597652	1963236	3110417	1248900	2430247	2887142	3210078	1196277	1423500	4506024	18179038	20037128	16900756	6393339	2139163	7013870	24539370	10004450
Diphenyl ether	171.1017:3815674 172.10505:334780 173.10841:706763	53.00292:2237 53.03948:2869 55.05505:45778 55.93519:7795 56.93562:4844 60.04208:2045 65.03856:1930 69.29683:1830 70.23037:2001 72.04507:67238 93.05778:4669 94.06082:3919 118.79488:1994 127.75015:2355 171.14905:3287	6610388	5386164	10278639	16516192	26803678	35278300	36329836	35790008	8388348	11963160	14125980	17295156	13687162	14670671	13620520	11212918	7248270	8275489	7904866	9233993	22429168	23296236	10513864	22232158	23457518	18256500	14104546	24025392	15768892	34080064	14475723	22166028	29179900	10885789	24519244	7409887	7843462	7185902	18160240	16949758	12402106	9091510	7710258	3867442	7534482	7248520	16759551
Decanoic acid	171.14911:5109553 172.15246:657378 173.15582:89367	53.00317:4103 53.03952:2336 55.01887:2694 55.05506:53597 55.05761:3570 55.93529:3840 56.01409:2499 56.93573:2609 65.72978:1760 72.04506:73476 83.08615:5318 87.04488:6814 93.05801:2223 94.06156:3605 171.15082:2616	45599500	35573588	42759896	3751478	7124953	40352516	8812577	4837538	11089030	6690793	7255506	8821995	9319273	3764459	11204030	38460928	42274692	39194048	6881932	9092899	10353750	22212574	6409264	10528192	5147698	11455642	6249842	7378280	8209634	4977738	7739854	11861839	14896615	5800458	8010178	11760995	5030146	8897862	3172922	6271972	9082858	11784947	39477368	43220532	37403128	39849928	11468522
L-Homocysteine sulfonic acid	171.99292:5027851 172.99627:790805 173.99963:78694	51.71754:3870 55.05539:4327 55.93518:23142 56.05898:3701 69.70725:3981 71.93002:342328 72.04513:5786 72.93783:352941 79.90762:4007 89.94047:46814 90.94819:79534 107.95084:36627 108.95903:8707 109.61977:3843 113.96479:3979 125.96101:42790 130.96693:4186 137.90129:4204 148.97682:28109	9118980	10860795	13294656	18747134	13275794	9212824	16342794	12615315	15241234	12768358	9233507	9035972	9166620	12349374	23731386	12582836	11365266	12775072	13708934	14935151	13595460	9351450	14938775	24373552	12477149	14034881	14022277	16865352	12355213	19328600	18023314	18361774	14260582	11494628	14453268	15379280	11522408	12770931	10600554	20432114	24721258	10630537	12480186	12342080	14928093	8565714	11714602
Arginine	175.1188:17173934 176.12215:1282301 177.12551:0	60.05637:74225 60.62922:11243 62.91952:10560 68.05009:21440 70.06575:1083323 71.04965:16784 81.7328:12408 89.84312:11690 109.33611:13183	344556576	232961552	221293744	35374572	48599232	33962484	28983586	32322742	29650454	190307200	183959696	69578744	146504240	77130344	88648872	63553904	62334792	57696012	77365624	134169104	68863056	3632876	3430972	4075727	217620240	124768192	119059848	194566160	101409856	92884240	146384832	83115856	87347760	52304244	52913940	51194096	62531168	116574792	115211400	128415776	128100432	83090088	20705982	19094210	19770290	53496752	84100472
Juglone	175.11909:17621496 176.12244:1702328 177.1258:0	52.85289:13152 54.39264:11245 56.77182:11253 60.0565:86691 65.99598:11633 68.0504:30537 70.06586:1070326 72.08149:16977 84.08137:17174 96.364:12687 102.68546:13453 118.27602:13217	88209	3603.55	75141	478360	487544	507098	242040	678248	834198	3603.55	3603.55	3603.55	111747	3603.55	73772	342573	581465	533235	3603.55	3603.55	3603.55	3603.55	3603.55	3603.55	3603.55	3603.55	3603.55	3603.55	3603.55	3603.55	3603.55	3603.55	3603.55	3603.55	3603.55	87579	3603.55	3603.55	3603.55	3603.55	128346	3603.55	161975	157803	114823	77032	3603.55
(6E,8E)-4,6,8-Megastigmatriene	177.1637:3875801 178.16705:626285 179.17041:6673672	51.02377:4403 53.00296:3987 53.03942:18703 54.5851:2552 55.05504:23803 55.93513:2991 62.23921:2634 65.03937:14541 67.05499:24703 69.07048:5408 72.93768:4711 76.88004:2535 79.05481:33706 81.07044:9258 91.05466:49778 93.0703:18163 95.04951:17888 95.08591:8076 99.9958:2921 105.04499:6008 105.0703:14423 107.08575:9758 119.0854:2633 119.95975:3151 121.10115:11599 133.12558:2612 155.63589:2567 177.1631…	25432036	22975246	23871128	7033810	7050676	1843736	1611882	17662712	14308288	14135699	9564222	13251306	2603023	1664884	2392230	24957396	23944934	24987192	5280543	4824800	10654998	2477901	1273486	1328866	1782813	1253663	1359640	1265944	1258435	1405765	1606848	1185401	1106733	2803750	1144740	1060354	3229545	1068815	1154687	1062396	1677397	2695074	26596954	25671068	25198454	7094583	5980438
Esculetin	179.06377:282287 180.06712:186546 181.07048:1907794		49867168	49165528	49292464	100793488	108662560	103452776	74929784	75565232	73689064	475003	180122	88622	172750	264371	97891	92306496	3588554	3427112	395413	862643	405018	417533	187238	194464	124717	233435	277259	372643	524596	689245	432913	214277	503275	2544338	3157524	1425380	125432	417469	516621	40610424	40237532	40618864	2578483	1869721	2066798	7371938	95581312
trans-p-Methoxycinnamic acid	179.07024:1571324 180.07359:117681 181.07695:1866809	50.74846:856 51.02378:2835 51.94085:1518 53.03947:9874 55.01879:1139 55.93514:3697 57.11431:941 57.93552:1027 65.03944:1789 66.04713:6823 66.34923:950 67.93563:4480 67.95001:824 74.87593:1037 75.02393:957 77.0392:2912 79.05488:9434 81.03412:1289 83.92966:1010 89.03912:19983 90.04144:1654 90.0469:22917 91.05468:3625 92.02606:3557 94.04186:1497 95.04958:14532 102.04671:2315 103.05453:8337 103.65665…	613263	614323	578947	1204488	1132286	1206605	647117	213068	291604	2624562	4333561	2390599	349642	192197	517169	1052878	379322	406010	803611	1234585	983197	683601	1344226	1510291	515530	781965	583995	221293	263177	609379	762917	436502	162842	6785026	1442299	732486	5174802	1165632	5501539	875138	240553	546324	620325	845476	477295	1320245	4877980
Hippuric acid	180.07675:417282 181.0801:0 182.08346:285815		2796081	3020348	3201979	2359182	2282581	3245025	2542381	927524	2573470	350886	659717	496452	764839	688242	270199	1377779	1822000	2974128	827132	508634	575909	778889	958960	229878	405369	399578	315498	1372119	574171	1203929	708590	392988	1020555	211537	117374	346606	1265653	1704285	1532682	403162	134918	129436	2304604	2485031	2285841	2185570	1250527
1-Methyluric acid	181.01427:10652438 182.01762:2159518 183.02098:4337451	56.96561:32531 57.93558:1750135 60.0335:5337 68.14524:5477 79.15157:5620 83.47286:5100 88.57416:5281 95.66526:5513 98.96174:8198 99.1988:5653 116.97209:264579 139.98749:18464 148.96141:21877	75489400	30453094	110440360	93955248	27362104	88446280	20796256	30530706	81880472	25549506	20762740	102811272	45824856	24519854	197826096	60012728	20414828	65209004	68192312	21117550	65895864	15572529	110426440	38230964	233878192	91150040	40688908	57037692	63311780	33882752	42209884	31555664	104951920	33351012	26751370	23959766	25606570	26546286	27393784	29606798	83155992	124139320	12604922	16145327	82960936	98180136	91211968
Acetylsalicylic acid	181.01431:2722238 182.01766:326657 183.02102:1328285	57.93556:658298 65.30269:2105 66.24895:1916 71.02539:2092 73.78784:1972 75.94615:2207 81.97067:2231 82.48202:2009 85.01028:1860 89.32307:1828 116.97203:87660 127.37576:2037 139.98761:8779 148.9617:13090 171.97696:2188	14377904	2676740	14133254	8245494	9643705	3157049	2268950	4504655	11368218	5674702	3553914	4426557	6163460	6113712	4746872	7273540	9583868	1469230	5707220	7598552	7549954	13194489	4474416	4898227	6574530	2457474	3674970	4328275	4210646	10448230	17319788	16764546	12046487	4796916	4288666	3605778	6658421	5494721	18150804	7541734	8686974	7261569	5172497	10378476	1847370	3622933	3212568
Caffeic acid	181.05821:924905 182.06156:7246064 183.06492:527410		131867	5672.79	98862	343718	1116118	761317	648111	613663	450149	5672.79	5672.79	5672.79	5672.79	5672.79	5672.79	106845	219590	410737	5672.79	5672.79	5672.79	5672.79	71570	5672.79	80208	5672.79	91865	66800	5672.79	80995	84891	5672.79	5672.79	5672.79	5672.79	5672.79	89626	102296	5672.79	74224	81377	5672.79	436834	400731	270445	5672.79	5672.79
o-Tyrosine	182.08112:49607220 183.08447:6116011 184.08783:363160	51.02372:23524 53.03941:124412 65.03931:213438 67.05505:25460 75.73609:13465 77.03912:39837 79.05515:22496 91.05465:1008165 94.04182:19816 95.04953:349276 105.04497:74006 107.04932:157537 117.0574:17206 118.06502:14333 119.04941:117665 123.0441:62487 136.07556:82889	188582464	11469532	175856016	220389504	232069760	227277760	242689136	220357296	239485216	374070976	371993536	353177152	298617856	302051840	290410688	97528976	4765132	5753624	205355600	220099728	343324320	350548096	364502880	367155520	428573728	425603488	429549024	470043904	478433088	468996352	284490336	282625216	280718784	313686880	316006304	309683232	298975744	294014336	294003872	322207264	321939296	321764800	88154416	4243384	4532530	151779040	125006672
1,1'-Thiobis-1-propanethiol	182.98514:1599904 183.98849:73746 184.99185:658255	50.33158:1235 55.93518:23537 56.94299:91743 59.93099:1292 70.53746:1041 72.93776:95900 74.95335:1341 77.02657:1041 77.53082:1104 90.9481:32771 102.30198:1098 108.95847:6689 113.96407:7638 115.32107:1154 116.96597:1190 131.9743:9758	2133957	1750725	1059408	11026714	6964300	7467140	9261123	10623882	10677792	4517036	7165084	3246828	3093080	6039086	5894010	3484220	1358675	6827114	6503646	11340718	10326399	10808807	13196191	10703457	8660810	6467682	8942819	18243740	9527538	11951891	8977682	6085584	3711412	9946740	3764861	7871424	8165312	8885994	10549186	3815449	5956600	8123146	3682103	4206691	3785377	5142103	3513709
Galactitol	183.07819:2181482 184.08154:158252 185.0849:1015284	50.92827:1293 53.03939:1577 55.05505:1645 55.93519:8317 56.94302:32289 56.96564:1686 59.93106:18334 72.93782:32216 90.94816:8670 97.61958:1637 98.98456:326937 113.96407:4848 116.99487:9615 118.96783:2622 127.01637:1864 127.94603:1646 131.97412:4038 145.37279:1866 146.47783:1657 169.36725:1839	18261366	35343184	18446520	20461802	4427920	9263182	5133274	20598356	9723348	23877830	21863800	19533490	42906436	40221808	23746768	15420329	25288118	23877270	5687442	4173009	41613012	24993960	21081386	6105008	25909044	40989384	21535266	20277212	20479518	20759594	4537712	25619118	20432458	23708930	18937102	21748286	22088582	15668120	21815562	21635942	22265032	18342380	6164822	21522252	24905624	3960733	6707042
2-(1-Naphthyl)acetamide	184.07285:7161959 185.0762:1139273 186.07956:0	53.03984:2022 56.05031:26570 56.05254:1939 57.93567:2183 58.06586:18888 59.07374:3030 59.93102:24632 59.93354:2081 60.08154:13662 60.93145:10114 61.50536:1772 71.07361:60723 72.93802:3945 85.17504:2746 86.09692:31167 86.20302:2052 92.00832:2422 92.87077:2153 95.84467:2277 98.98453:142744 116.99549:5619 118.9678:4463 124.99992:20739 128.34642:2171 140.99619:2404 150.812:2225 184.07405:7935	38309624	4580147	39308544	57526708	58836012	56049156	42846120	42009580	26845734	67216064	68785328	62882416	59592516	63825720	27649830	3754074	2715045	2945210	49597792	42126660	44608268	92571824	91642480	93060016	47107912	49568036	47476004	63432272	66998004	68144832	70470856	70456712	70314224	73622912	71801888	75388016	64388940	63667512	58843436	62205228	43030236	65390964	2241783	1959902	1962984	69886464	70027856
L-Homocysteic acid	184.07288:15703929 185.07623:985212 186.07959:175638	56.05029:52062 56.05263:4295 58.04295:3580 58.06591:36753 59.07391:7030 59.93096:24245 60.08151:34417 60.93139:9548 60.93889:3378 66.1116:3139 69.17003:3418 70.06578:7176 71.07365:118211 71.07732:7839 73.98972:3850 85.63544:3889 86.09691:58811 98.98455:270795 104.10714:6935 116.99515:3961 118.12046:3919 118.96793:7857 124.99984:35901 135.62843:3911 184.07253:18618	90512104	91610528	92992024	132642648	108385912	128798656	77981704	77733088	93414352	80041560	80067592	79755072	74148384	74662016	75836600	148593312	151413856	151641936	53660348	52431668	47593432	89036832	96019072	89196168	5628139	5394211	5161116	10232144	9390061	131007584	8146150	100574064	8375681	60523700	5288236	4878245	6355572	6037720	5923018	3936268	3750817	3593550	86065416	86881320	88074408	206258000	205534864
2-Amino-a-carboline	184.0739:855251 185.07725:395660 186.08061:13416	56.05059:3768 56.94338:1242 58.06625:3971 59.93142:7843 60.082:2580 60.93161:1141 60.93914:716 70.06622:763 71.0741:8551 72.93836:1737 85.93111:711 86.09735:5674 86.89345:612 90.94869:1138 92.58364:752 95.79224:685 95.95251:927 98.98515:25205 116.99533:1270 118.96825:1523 125.00095:3495 145.76245:840 150.95865:902 157.03259:676 184.07423:2336	2932912	2147627	1649639	6351612	5208766	8420725	10133468	3974574	5823498	1274338	1374849	2753235	2252800	1552858	3018662	18576510	13814240	2582648	3659652	1501083	2970758	3277037	2303686	1584780	2560738	2279596	2016222	3465491	3254628	2790151	2018724	2927834	2652014	3727974	3011582	2108381	2295936	4918416	1716109	2383948	3130049	2012195	1899404	9841764	3965962	14409796	12295340
1-Methoxy-1H-indole-3-acetonitrile	185.11475:1496525 186.1181:236467 187.12146:314138	51.32147:908 53.9399:2905 54.94772:2554 56.96559:9153 57.93552:11641 58.94073:1003 58.94327:5852 61.92859:2101 69.93457:1059 70.94247:3381 71.95261:3233 75.94597:2960 84.96005:5356 92.3184:1039 93.95631:1723 104.31262:1070 116.97224:6558 117.09443:999 120.54197:1037 128.06197:1260 155.03401:1136 185.30949:1202	16084078	10839088	13512738	14086235	6243094	8879954	6953978	19106562	17320042	21795504	4078403	18065110	17616600	5339787	22204470	19503826	19092858	19354816	2754632	2773318	2849521	19642818	17684280	25150100	14325232	22177354	8382713	8385804	17364958	7897586	6747482	17132548	15441540	17099850	18826204	10922202	17763696	16926240	20793382	20685012	17243362	19344678	17940684	17158652	18152378	16395858	12913971
7-Ethyl-5,6-dihydro-1,4-dimethylazulene	185.11479:3794122 186.11814:389571 187.1215:310198	54.27644:1905 56.96562:8306 57.93565:14771 58.94351:4533 65.80919:2128 68.58655:1917 68.65424:2416 70.91873:1896 70.94259:2746 71.9528:3075 75.94621:3162 84.96011:8867 92.00285:2219 116.97194:6316 168.46622:2042 185.11305:2761	11355427	38962552	6893899	11615404	7778604	15463321	8030932	7146514	15062966	11716645	4969356	8395072	13973827	27903792	14403865	8339190	21882706	17214098	24473704	23323118	11968786	29302286	11047670	13151512	24977198	16082577	14788440	30426466	11998725	24237198	7934133	17803562	55908992	19966038	52533464	17432254	23519534	19836072	29613502	58615800	13940390	16937054	24213556	14745172	8692896	9433687	21207404
Potassium bitartrate	186.95711:3641077 187.96046:262606 188.96382:61930	55.05517:2775 55.93554:58036 56.94333:41232 56.94595:3659 62.44715:2558 70.06633:6318 71.93039:6422 72.9382:56626 74.95396:2807 90.94876:17629 93.10617:2773 108.95938:4300 113.96458:3920 134.32848:3027 153.9295:3395 187.37834:2952	215678144	298569280	330669888	79933232	259404176	43354668	290679712	88743904	261925616	352921664	63117616	291243296	272487840	190196576	256471056	71760064	105811712	298262752	287106272	241807296	28861726	289129248	325063264	30092680	143669856	248841536	84106472	324591616	337293248	194873936	253670752	302424704	30161940	353043584	305172000	288602400	350523776	316465120	30277696	261123664	29808896	323546752	64198240	265661376	46446484	31979872	32308710
3-(1H-Indol-3-yl)-2-propenoic acid	188.07045:49890988 189.0738:6025957 190.07716:328886	53.03952:24598 63.80942:31788 65.03934:138770 67.05825:31752 89.03907:111197 90.0467:104211 91.05469:1425022 114.75595:29190 115.05441:960370 116.04924:56062 116.06215:133937 117.05744:549322 118.05723:43712 118.06521:734728 128.04919:42290 140.04948:40637 141.05717:34133 142.06508:245192 143.0726:316791 144.08034:56850 146.05962:209837	162706048	295623264	295584608	258838112	226490544	250722080	96307144	308344896	342403808	547080064	545870720	488821440	447308512	542956608	64991916	225948080	394718624	134508272	401738912	404974624	331565888	716544832	568971584	568474944	527961344	523174784	505507136	563101248	542892928	429447680	75031904	71518968	79437040	656886208	87746496	784731456	71212456	68348664	66420856	63596032	446002848	60601912	180726704	233150704	281470400	557856576	607962624
6-Chloro-N-(1-methylethyl)-1,3,5-triazine-2,4-diamine	188.07047:37827092 189.07382:4469357 190.07718:278225	65.03931:56807 85.24413:22762 85.98595:19211 89.03915:75575 90.04691:53446 91.0547:911940 95.0492:18954 115.05444:565178 116.04967:28120 116.06207:48308 117.0575:339197 118.06535:494403 127.72519:19371 142.06502:158696 143.07285:169533 144.08038:34410 146.0598:96390 165.96466:22059 188.06918:23320 188.13068:23480	383091136	401499168	373534976	314165184	271902080	288598592	454301888	123722104	404772256	677701184	606934208	555600512	608779904	183856384	574533312	477263424	445064928	466429920	505695104	531176512	37086000	753377088	654168960	806694784	731685888	101944048	698369920	743071936	688520448	690573888	879688384	187397504	65363976	267295952	812226304	139986160	108555400	97358056	618046592	618003776	578435392	686164032	133002432	263717152	308604352	777677952	84482376
L-Tryptophan	188.0705:11974916 189.07385:8909614 190.07721:654011	64.17422:6577 65.03938:27604 66.77516:6658 68.99789:22035 79.20387:7363 89.03888:27343 90.04676:21847 91.05471:358940 114.37979:9101 115.05441:239704 116.06212:26687 117.05748:111950 117.06982:11593 118.06522:162581 119.8689:9198 126.85056:7354 142.06485:64597 143.07306:85166 144.08047:15676 146.05983:42366 148.52019:7620 156.03957:7914	260376416	268671904	262486208	422442464	437139360	425971552	193651712	190500592	196473536	1468647808	1712913664	1459490048	1459479424	1474950784	1479954944	281186688	289050688	285638976	1042225024	1037340672	1075940480	1224630912	1201479296	1202432384	963150272	989849664	1064373056	1232337792	1228291328	1236423936	1590772992	1465613312	1477729408	1381947264	1276295168	1280460672	1232970624	1247942272	1239582208	836700096	811865152	849106816	175468736	181223616	172931200	527001376	533350880
N-Acetylglutamic acid	188.07051:49819432 189.07386:6307019 190.07722:370261	53.03943:36460 65.03943:133636 89.03891:69063 90.04687:107919 91.0547:1609108 115.05437:1309238 116.04903:65505 116.06224:113018 117.05746:536370 117.06995:98126 118.06529:860226 142.06503:306888 143.073:374063 144.0807:85201 146.06024:132267 167.41898:45088 170.05836:45017 188.07056:48880	238936976	84579768	267806864	258838128	40872260	80199000	59985132	87674344	252952112	547080064	280771136	413421344	110631728	542956608	578687872	209304064	49066680	137119696	343097344	144945296	238709184	716544832	328678176	120815448	276966496	523174784	117275576	155671776	265091328	168291952	794963648	121914848	697619840	263839472	856163712	243477264	640967616	622714368	596784768	856782144	167105696	587323520	180726704	32712776	124719728	164789696	447132960
N-(o)-Hydroxyarginine	189.08662:11708059 190.08997:1221871 191.09333:0	54.03466:8767 56.05022:454828 56.9655:13620 58.06588:12638 60.0451:8304 63.93793:5448 67.30344:6602 70.06577:8254 70.20482:5628 74.06062:17120 84.06864:8624 85.07613:7654 91.29081:7500 92.05778:10182 102.05507:27760 120.99474:6579	183463504	201054896	169438800	164933760	149773664	171433680	17222756	23431480	33278116	1638613	1422866	1203872	27159332	3582926	2104172	116415160	109710688	116209488	8519582	7999844	1285454	1722574	1184529	1581314	1711051	1582164	1776868	1336141	1494296	1187400	1325676	1175352	1084236	1665702	2075424	1810608	1770064	2019998	1880449	1841631	2114607	2358036	100476352	77609792	87441216	58788044	39450000
N-Alpha-acetyllysine	189.08701:8593655 190.09036:761654 191.09372:885966	56.05033:350167 56.43064:5179 58.06594:11605 58.26059:5329 62.49882:5352 63.13528:5725 68.99796:8351 74.06063:12738 85.86703:5397 95.69115:6177 102.05521:26471 103.9726:5708	11356196	22073756	13786779	71520880	54568216	77583416	200186416	109242120	114450952	414655	169189	219674	729140	6338398	8944689	127324440	51033624	68383624	676778	460671	647796	525874	571061	615634	1825150	847782	648026	940267	1113979	1207980	358771	852684	827577	229886	259051	94878	775916	584628	1009959	190821	129333	232793	106973592	58840784	27655084	26381246	15326586
1,9-Nonanedithiol	191.07672:24154936 192.08007:3057152 193.08343:1191552	50.21161:12990 51.39431:12465 60.53854:12394 97.10048:12851 110.52218:13589 191.07687:52435	117245976	113791256	120269560	49845716	79607968	79604616	46219092	45732708	45423792	179336896	140935360	178433104	143364736	140971472	142360544	93036672	58149836	44841616	156044944	156082128	156586640	138657952	135921120	136104096	167789824	168829184	169822736	161379008	161828576	162721856	147313088	147003856	150702272	131552616	134943472	135038224	141811328	142119104	141045456	117751024	112815112	150535696	61474212	60703276	63869024	137491536	139682576
Scopoletin	193.08583:413053 194.08918:0 195.09254:813590		3059526	3150500	3296218	319379	454159	325538	247727	289932	371784	683146	844542	709614	384302	322010	485866	232175	438848	380236	659390	362793	503378	358362	385862	483025	383772	179123	433439	618235	649966	273926	730584	624914	315906	271183	341848	185725	348533	386517	696320	317453	1067088	387367	787549	672100	348949	828513	3014572
Phenylacetylglycine	194.08119:1322806 195.08454:493160 196.0879:22925	53.03943:3037 53.65038:612 53.68717:543 55.93502:848 57.37975:666 58.0658:4242 65.03926:15111 66.9388:1033 70.94231:1881 76.03979:1451 79.05495:4611 80.29659:885 82.93407:1544 84.87447:661 91.05459:91530 95.04934:3354 99.77408:681 105.04501:1875 107.04934:24768 118.95417:1027 119.96208:894 128.5556:837 133.34615:787 135.04413:4837 180.43661:857 188.06242:731 194.11707:1028	22868530	3548044	15239026	2739336	1154716	4885802	1109804	823952	568845	45467068	44376928	46877664	10425480	12135212	10821567	26310644	21950346	17165844	4671696	11891553	13690413	1106294	1601688	1085540	11398108	8291126	3077272	25380046	21294660	19317986	12843744	9967724	11414253	4022694	2543458	4175827	1954863	1050595	2259144	467386	856900	1546689	12944162	5594754	8888195	11656535	7008318
Ferulic acid	195.09923:1259580 196.10258:216990 197.10594:149545		12116722	7888802	11817567	3028609	3288375	4930568	2705543	5623817	2709505	3646954	1560601	888094	416381	1568822	1449460	15356033	14935037	15924905	565606	2882537	1215332	1292891	803673	1182941	1046951	2254065	1812628	2503463	508812	1020128	1520220	663852	1192032	2909530	1940840	1197526	439527	1913311	1182907	1244135	571281	693788	16141620	14886073	16159503	7699881	5532352
4-Hydroxyhippuric acid	196.12346:2036502 197.12681:0 198.13017:0		129324	45027	75801	237579	324963	404350	261097	53436	27774	98211	62904	39875	50346	110834	37976	89014	254762	225558	127252	178586	64797	35093	43351	2578.62	34458	37746	46509	59573	2578.62	39684	44289	149675	43609	68278	102419	87022	54076	41967	62878	43050	33212	133283	405141	373219	345817	55661	124109
Hydroxycaffeic acid	197.10098:9350884 198.10433:2118251 199.10769:127585		118182	4332.24	70584	568130	391441	1128013	649676	391235	433272	91916	61789	60368	4332.24	78870	62532	124066	176991	386394	83165	200970	101112	4332.24	43322	71096	77668	4332.24	4332.24	167307	4332.24	49210	4332.24	4332.24	4332.24	4332.24	4332.24	4332.24	60754	65026	58486	4332.24	4332.24	4332.24	290134	170938	81626	4332.24	4332.24
Syringic acid	199.16924:1930410 200.17259:264863 201.17595:0		15330740	14142185	13396560	2180201	4110922	1881376	3116256	1779719	5215700	992244	3440862	4346926	3498512	3813526	2563588	4936824	14098518	14524388	2710580	3203667	2428093	3285325	3983258	3865621	1989662	2980946	1690495	2386646	2120949	3633554	2588984	2586209	1458482	1802329	2642148	898543	2811523	2620340	1541913	1500971	1095500	1443885	14397091	12919372	13413579	4548160	8271010
Isosalsolidine	202.08624:1523356 203.08959:465613 204.09295:318278	53.03948:1941 54.70255:692 55.07529:699 55.93523:1200 65.27771:819 65.63145:726 72.69891:715 72.93774:1195 73.56833:672 74.15347:742 76.13238:748 77.03918:824 77.89867:695 89.95528:820 91.0546:1493 93.84699:727 95.04919:2025 97.00797:1837 98.39816:782 103.05451:3315 106.72654:791 115.05447:9529 116.0496:1687 128.04947:56855 129.04465:3465 130.0647:4764 131.07274:3146 140.04938:1891 142.06516:2586…	11258674	18327990	15353174	8963894	10274823	2383132	10907906	6726956	12629527	3896743	6856249	11149601	15350182	8727571	11050125	3446562	2640538	2716669	15582111	30464712	24024248	1110242	3771290	2425573	20696638	18472184	24033224	2549746	3654137	1458422	12230588	10462334	12949602	5462378	9170886	13049014	4498960	3791637	6704880	18229564	16475953	27808290	6385070	4741415	2225295	5952639	3981542
2,4-Di-tert-butylphenol	203.13896:1521642 204.14231:343521024 205.14567:38454864	53.44254:11923 129.92787:16835 136.71956:16661 140.68787:15418 203.05243:31665	9405679	10449566	10998954	8522915	8904476	8493979	4734858	3599773	5348924	6753886	10299162	9124098	8646629	7515742	8928106	15347341	15262158	14801937	2642478	4690958	5708994	3365035	3358347	4013540	4267102	8522873	3022812	13090589	15213118	15263054	8548704	10372922	10848391	6712733	4660104	7326686	6030634	3161955	8120365	5602140	5279782	1843735	7528882	8900296	10771629	7902974	7472272
beta-Bisabolene	203.17934:2069099 204.18269:385564 205.18605:257922	51.0239:1248 51.11837:1103 52.07024:1326 53.00315:2145 53.0395:9401 53.93977:1556 55.05508:9646 58.94337:1239 65.03932:14568 67.05491:26948 69.07027:1539 69.49696:1436 77.21139:1469 78.04713:2373 79.05489:22173 81.07038:5256 84.96017:2502 91.05468:107706 93.07019:4196 95.04966:8711 103.05434:5776 104.06228:3340 105.04488:2595 105.07021:20467 105.2331:1648 115.05424:4737 116.06187:1673 117.07014:1…	13349487	13597858	13315953	20149874	19225768	18566884	15103816	15321995	16069960	48466	44486	82965	53014	24046	49611	11713340	11471042	11475797	132050	193961	84610	90527	159052	187328	128215	22125	157146	75430	77402	49714	25739	20627	143788	497299	263517	156175	91074	209424	59661	108469	501669	394729	7522179	7445392	7643281	34822156	34270624
Dihydro-2,4-dimethyl-6-(2-methylpropyl)-4H-1,3,5-dithiazine	204.12303:370988992 205.12638:44028876 206.12974:2537347	51.16287:195732 57.03438:1921058 57.03674:350047 58.06594:532514 59.07397:256914 60.08153:1476828 73.91478:228580 78.117:233909 84.08131:1028470 85.02896:14956970 86.02567:229788 87.78915:215353 92.82764:277530 204.12315:691548	1216186112	1226590336	1207236992	252789936	251170384	266061936	221294496	213352064	209409696	5092110336	5041549312	3795377920	2903089408	2753336832	2791895040	5633246	5680154	5497504	2579926528	2497478144	2536958464	1202800128	1204223744	1221427072	2105001344	2123266176	2103659776	2763284480	2812486912	2826353152	2304747264	2278003968	2267450624	3756701184	3758770688	3693681920	1710787456	1691915776	1728341248	2271276288	2299060224	2279214080	19141988	20268544	17827124	375254080	377862752
Dexpanthenol	204.13817:7531684 205.14152:1033080 206.14488:61197	51.17283:2039 53.0394:2346 53.78424:2140 54.28951:2107 54.93364:2135 55.05495:3299 60.54781:2102 69.41488:2384 71.94094:2623 73.47038:2518 79.05483:6946 91.05469:18956 95.04976:2829 103.05453:6187 105.07003:15499 105.51023:2887 106.06539:5448 107.07316:12556 117.06998:7633 119.07297:4045 119.08568:25578 120.0807:11861 129.06973:4198 130.06479:4815 131.07278:20222 132.08061:10537 134.64938:2398 14…	4577314	3665495	3412720	56740264	57285872	57994488	59619200	60586828	60293620	52221212	52558156	52605516	49034288	45881492	50679512	3563331	2568573	2359676	47153468	42236396	42072412	50066280	42386216	46502068	41241040	48586788	45558840	50330832	47260616	48375140	47310856	42220012	45072540	45228156	45651784	42835664	48956544	44297580	48015852	44103156	48532332	44907908	3296644	2239500	2210868	69598816	65412952
1-(2,3-Dihydro-1H-pyrrolizin-5-yl)-1,4-pentanedione	204.13828:14361921 205.14163:2079513 206.14499:126396	57.45466:2378 79.05475:6655 82.28214:2901 91.05469:22302 92.45708:3323 93.03397:3299 95.04936:3245 103.05467:4098 105.05801:2988 105.07038:16798 106.0653:11092 107.07349:14398 115.05416:4276 117.07004:7757 118.06563:3639 119.07309:3238 119.08553:36929 120.08077:15011 129.06969:3192 130.06516:6021 131.07304:27423 132.05602:3138 132.08064:18488 145.06453:5810 145.08789:3761 146.07254:19132 146.0963…	77476392	76443216	76732976	56740264	5049557	5245866	5358614	5050000	5593642	4509329	5119440	4866088	4480436	45881488	50679512	80371224	79144424	81472528	47153468	42236396	42072412	4088274	4228168	4342732	11610629	3841734	3990908	3944502	3769690	4125902	3662811	3757642	3632150	3592670	3562670	3177932	3282389	3063084	3361857	3325856	3260961	3075550	82414456	81449664	80995080	69598808	65412952
N6-Acetyl-5S-hydroxy-L-lysine	205.09718:29362350 206.10053:3838625 207.10389:198034	50.30142:15526 76.48654:19367 87.23106:22540 89.03897:26347 89.59409:20915 90.04676:22125 90.08749:18728 91.049:37467 91.05472:773046 102.46433:25599 103.0545:29632 105.07001:22732 115.05442:652905 116.04963:27321 116.0621:66787 117.0575:450278 117.06998:101229 118.06528:1043328 130.06505:204560 132.08041:122010 142.0652:172422 143.07298:411420 144.08047:68069 146.05986:252925 155.06071:30936 159…	15876178	24024214	28473150	8128556	28613354	28395706	223249184	225484192	187938096	29547280	347614496	290665792	24495642	20301764	311762688	14052985	17835246	25470292	15671002	14438948	17633762	457750272	422086016	436827040	326563328	379965120	349264896	236653776	362530208	190169232	287900576	379753632	409113984	298675360	584102272	530060640	456462976	420281312	424915680	30467070	28840420	27403716	17153786	41878560	20860594	115370304	34661156
3-Benzyl-4-heptanone	205.1586:4732294 206.16195:735069 207.16531:244136	53.03949:9593 55.055:11920 55.93519:14813 56.9432:1790 57.0708:2775 60.02856:1562 62.87454:1513 65.03951:5432 67.05482:11523 67.09921:1400 71.04993:2669 71.80383:1656 72.93782:26562 79.05488:25041 81.07038:3552 85.89824:1611 90.58101:1793 90.94822:8307 91.05473:40265 91.06013:2712 93.07043:7274 95.04951:11475 97.74778:1776 99.94844:2067 103.0549:4212 105.04572:3283 105.07005:15270 108.95866:3360 …	8814701	8591193	8750794	68697528	78821928	77891152	43048780	45761708	42920544	37098	1595.86	41396	36749	18965	1595.86	49789492	49042592	49117840	24211	48593	32576	1595.86	1595.86	20612	17799	50630	19699	55489	92132	121420	17541	1595.86	38997	309722	274057	238928	25233	40070	15959	587606	127447	517171	37113144	37480692	37891432	74175248	71645616
Pyridoxine hydrochloride	206.05527:588902 207.05862:2700317 208.06198:136982		16195868	17423338	16464161	28821532	28729754	29447894	13779972	12974370	14312996	99980696	99268736	95077304	92589912	96779448	97096880	17164408	17582334	17898128	63890684	63104288	66276208	75713816	75042336	77773528	61889256	62856024	66206264	79808112	78835872	81014512	96931264	94609464	105318000	84308576	81689552	83151880	78716464	79683240	78246440	53332544	61728444	61111976	11871900	10900788	11141242	33405856	34032092
(E)-3-oxo-beta-ionone	207.1741:3136610 208.17745:407066 209.18081:0	52.72834:2413 53.03937:8002 55.05505:16853 57.93554:93681 65.03941:3429 67.05489:14023 70.09454:2654 71.04974:3150 74.93805:25270 79.05488:23117 81.0703:12102 91.05458:13267 92.94839:7394 93.07019:4682 95.04941:14139 101.9488:4426 105.04474:4292 105.06992:6114 115.96418:22026 116.96405:5442 116.97201:85977 133.9742:9992 148.96165:5347	62262896	3272155	2852908	65811004	72579760	65311664	42934116	40304892	43953824	436843	207069	295851	530081	256939	230424	3585052	2896098	2516778	545555	319863	407548	352053	461297	273923	396131	304415	397697	1415308	811194	852677	521135	399278	252372	3941880	2248510	2989982	454961	269547	324967	16191813	17171506	16806326	1939200	1793338	1878020	60081268	57720172
Zerumbodienone	207.17424:6066668 208.17759:918970 209.18095:183808	53.03938:11938 53.24485:3859 55.01876:4884 55.05504:26606 57.9356:113270 65.03944:6831 67.05488:27089 74.93822:30194 79.05482:39821 81.07047:19330 84.94614:5806 91.05466:24193 92.94856:7688 93.07025:10932 95.04972:22723 95.08591:8353 101.94892:7768 102.95638:6009 105.07028:8666 107.04967:7957 107.08614:4551 110.15317:4729 110.56065:4586 115.96415:25522 116.97205:96467 168.79744:4791 207.17381:6883	62262896	61653916	60246808	65811000	72579760	65311664	24825796	40304892	43953820	180845	109961	424246	530081	256939	146118	74392504	76327304	75998232	545980	345146	368633	110515	290754	393687	307993	152812	341064	412064	261484	352265	193651	174154	312894	358293	648576	565712	352126	449221	167434	1322624	1321069	1187160	49190900	49478428	49370840	60081268	55965372
L-Kynurenine	209.092:1745916 210.09535:440902 211.09871:0	51.02379:1165 53.00306:2083 53.03942:4264 56.96566:3448 58.67279:1099 63.98166:1045 65.03933:7264 66.90362:1033 74.02421:6302 75.80452:1010 91.05466:34090 92.0499:16599 93.1542:1077 94.06554:19758 95.04935:7615 95.89228:1075 99.00784:2280 103.05487:1691 104.04975:5085 105.03445:1208 105.045:1468 117.05743:5552 118.06531:17613 120.04443:17181 128.04945:3325 130.86407:1394 130.87361:1134 132.04437:…	21538252	23205316	20525390	8503740	6101783	10443888	5805916	7235998	2723598	10933532	3535911	5182864	14358470	11109783	13821693	8720143	5966442	11007596	10117390	16898776	15227995	10109616	8886154	6399480	21515500	16721869	19160476	6249654	2719909	5396395	18281388	16314780	18771640	16167105	20364076	21639140	8739261	6654346	5562171	15721727	12143443	12762456	13675031	11686785	13750489	10090755	1994402
Carvyl propionate	209.15372:3385983 210.15707:391028 211.16043:95857	53.00321:3115 53.03949:5123 53.93993:2152 55.01871:14211 55.05508:14992 55.93536:1387 56.96572:3012 57.03435:6966 57.07075:10609 59.14262:1225 59.93107:15233 65.03942:12280 67.05504:52321 67.4797:1185 68.99793:3130 69.07068:4528 71.16347:1263 71.65775:1162 76.93365:3769 77.56927:1377 79.05473:6570 81.07051:3642 83.04982:7490 85.69778:1326 91.05468:7815 92.00487:1581 93.0699:3431 94.9434:1617 95.0…	22386158	23933242	18321544	86950208	89058872	90806960	65168328	73331184	64384292	2819071	1350630	1624632	2803919	2102834	2571934	76037368	74005304	77946240	2598143	2246904	2558355	4555077	3688421	1545188	730703	3792913	1752543	1108859	2695457	1953281	3023093	1021084	1696175	3423566	1867141	1542792	1544179	2171937	1148975	2091608	3522024	5066546	59444652	59991408	59100308	67573272	67028296
Pinosylvin	213.24057:2738194 214.24392:0 215.24728:0		2984.86	2984.86	2984.86	2984.86	2984.86	2984.86	2984.86	2984.86	2984.86	2984.86	2984.86	2984.86	87362	2984.86	2984.86	48607	2984.86	2984.86	98194	2984.86	2984.86	2984.86	2984.86	2984.86	2984.86	2984.86	2984.86	2984.86	2984.86	2984.86	2984.86	2984.86	2984.86	2984.86	2984.86	2984.86	62854	78784	100899	2984.86	127674	71724	2984.86	29849	2984.86	2984.86	2984.86
Sphondin	215.01601:1963594880 216.01936:140721712 217.02272:29603662	51.1857:27634 56.20028:30175 60.49069:28409 61.441:31684 69.4468:27875 103.22092:33302 145.53418:38176 175.96141:33458 215.01588:247477	1194818816	1215298304	1220986624	2350051328	2348625664	2349111552	7433664512	7949301248	7572696064	3489741312	3579466240	3509636608	6186242048	4913584128	5069345280	5201905152	5244338688	5242609152	7231022592	6793039872	7336790528	14128835584	14679672832	15330201600	4719364096	4635596288	4677812224	7263436288	7280709632	7299119616	4633985024	4627850240	4525510656	5039241728	5148753408	5035203584	12917352448	13007643648	12903607296	4315345408	4335578112	4319617024	14543461376	11963951104	11587358720	5434947072	5480125952
Cinnamyl isovalerate	217.10451:2873714 218.10786:1440523 219.11122:110263	50.22914:1229 55.05503:4480 56.05028:27641 59.17573:1273 60.52995:1448 64.4985:1449 82.94733:1402 83.04972:2284 86.78915:1533 96.37652:1460 100.97276:1345 102.05549:3001 105.15515:1405 140.1008:1518 176.62967:1568 217.10402:7229	4343792	2963820	2691164	2187339	2773002	7934680	5066236	6034308	11707955	5812866	7751859	4292204	1652070	6075364	6196346	15372802	5779332	11840496	5002398	4959644	5096956	8325745	4632329	4976473	9184015	4729517	4629940	3080418	6546104	2749387	6662474	1898072	2958571	7024198	8704258	5942922	3027020	6047956	13127977	2587642	2506052	4661772	2103407	12701872	12429797	8869465	3035293
3-Hydroxysebacic acid	217.1068:863663 218.11015:252498 219.11351:0	53.03947:655 53.08786:674 55.01873:2055 55.05236:1370 55.05503:27715 59.0075:717 59.04988:2330 59.71898:785 65.03932:915 67.05508:807 69.03416:2650 70.31811:734 70.32195:792 83.04963:12098 91.05482:1213 99.04455:1281 100.10866:776 101.06005:1355 104.57119:886 111.0442:3641 113.05968:2455 129.0549:1539 151.79369:747 155.06981:3026 173.08078:1850 217.10585:3278	3988292	2730561	1648547	12774957	4888894	5445704	12599440	7992114	7234018	1436903	1677432	5491724	6395243	3540160	4661520	5219890	2943295	5228558	10337699	2269012	2183452	3143318	8067722	2264614	5420860	1351950	4153403	4792025	4290130	1571800	3151775	1585601	3061026	1683927	1634359	2586642	2512568	1631412	3306234	2210237	3823669	4839175	4703150	7815158	5832253	7101053	3202444
(S)-3-Mercaptohexyl pentanoate	217.10739:1064178 218.11074:343805 219.1141:70305	50.68938:651 53.03948:1442 55.0187:3658 55.05508:27774 59.05003:2841 67.05515:1340 69.03422:3888 75.82394:738 77.00551:792 83.04976:12041 85.17258:871 89.11731:872 91.05444:793 99.04455:1606 101.06004:1288 111.04417:2969 111.97571:759 113.06004:1538 129.05469:1685 129.50189:765 140.6935:1024 155.07025:2651 173.07954:1575 174.64719:757 188.94832:915 211.0235:916 217.10542:1637	2886219	2662454	1750008	4398169	3988203	2793328	5066236	3464048	11707955	3389008	3479280	5695828	8241934	4507968	6196346	1523751	8024276	11840497	4114746	2181830	11049532	1423779	3831409	8909788	5721260	5049380	4203703	8466820	3272575	3637700	7555994	6374818	5226448	9492651	12532696	5942922	3107013	8469220	1428906	2476544	5659837	3002860	13295860	15452619	12429797	3478578	10749322
Furanoeremophilane	217.15863:293773 218.16198:282822 219.16534:54889	54.8856:1101 55.05499:3236 60.57558:1080 65.65558:911 91.00096:1282 91.05466:4334 110.8671:1108 115.05412:1436 128.06232:5757 129.07007:2173 217.10445:4205	222106	196453	209356	498819	809998	1118743	1822270	1307031	591258	1020960	1114322	979609	443457	350083	830834	269578	185776	206613	530955	873207	571020	975470	1479101	804852	913391	1062368	1062958	679827	1535464	951375	707571	646196	682962	1344113	923867	959955	1188662	1236832	751373	716676	767748	828886	212446	180814	173740	427966	1705637
Ethoxyquin	218.13855:19176370 219.1419:2421885 220.14526:380980	53.92968:10111 57.0343:161512 58.06601:24793 59.07411:15710 60.08163:63838 60.5269:11265 65.60939:11866 68.82119:12220 84.08142:32086 85.02892:879974 91.98367:10624 100.76012:12482 110.18077:13564 116.87742:10383 118.70666:11724 135.44565:12999 192.42332:16176 216.53062:14908 218.13844:36031	38847924	37421816	36956928	38550376	43482408	52607072	18976484	26206274	26068714	240903120	236764976	243926368	100127904	90621512	89645016	16936404	16782270	18498240	129446944	124703144	126743488	114483440	117406968	118148552	115155400	117208176	117785640	182352688	182538448	183084352	146534288	146539328	144538848	166377744	160948288	161064960	154261280	152096976	154203088	57247724	58134648	57318968	14905246	14819085	15544258	45350240	53677408
(R)-2,7(14),9-Bisabolatrien-11-ol	219.17427:2164672 220.17762:449814 221.18098:266303	51.02403:1248 53.03959:5799 54.5146:1306 55.0189:1958 55.05497:7219 56.96578:1719 57.07093:2417 65.03931:1927 67.05526:6373 69.07069:2802 79.05476:16853 81.07055:5008 91.05468:29084 91.06006:1714 92.18066:1350 93.07018:7773 95.04974:5549 95.08637:1802 103.05494:4710 104.45111:1376 105.07018:21269 107.08609:4088 115.05444:3214 117.07014:5574 119.08565:14746 121.10139:5319 121.57648:1335 128.06198:…	14030663	15286004	15364539	10400303	3123946	17559824	1617369	1203544	11855752	804713	6851930	1620003	822312	5912044	996975	15542608	14585693	14516588	3554824	1147927	1351456	883270	1734476	750411	885233	1251470	769034	863353	594335	676077	952981	979786	779227	953822	697651	1000099	527920	418764	890487	705756	938708	635722	14580777	15512894	14424860	4710464	9236155
(R)-pantothenate	220.11769:2495116 221.12104:1145300 222.1244:130477	55.01848:2645 55.05491:2879 55.93514:5925 56.01385:5616 57.07058:4273 59.04977:4071 61.24605:1313 67.05493:10332 69.07075:1810 70.0293:16098 72.0449:3726 72.93769:2932 79.05488:1448 79.44022:1444 81.07039:1564 83.81588:1360 85.06518:2746 90.05543:9184 95.04925:3207 96.08083:2152 96.88632:1557 98.02385:2323 124.07533:3631 170.80099:1512 220.11722:2784	3483539	13024147	3949388	11321463	11532696	7986867	6734824	8704675	7661627	20264264	16992264	25791500	12761867	14141958	12833397	14729646	13604340	12896422	17445892	3716508	3487800	1613232	12005032	10082665	14558361	10782862	10720986	21803818	26115616	4313296	6341344	14307741	13090206	11700735	17136438	15766003	17266838	21399406	6633490	6678756	5778961	2554474	12372528	14076618	11131295	3636793	17155116
Pantothenic acid	220.11769:2495116 221.12104:1145300 222.1244:130477	55.01848:2645 55.05491:2879 55.93514:5925 56.01385:5616 57.07058:4273 59.04977:4071 61.24605:1313 67.05493:10332 69.07075:1810 70.0293:16098 72.0449:3726 72.93769:2932 79.05488:1448 79.44022:1444 81.07039:1564 83.81588:1360 85.06518:2746 90.05543:9184 95.04925:3207 96.08083:2152 96.88632:1557 98.02385:2323 124.07533:3631 170.80099:1512 220.11722:2784	33931064	32304656	33487372	25299230	11813569	27273944	19575222	18030500	15783996	61075736	66002312	77609968	48864092	53830860	51746264	44754412	39989572	44424272	58913208	74627152	74196672	25381488	25847970	27568682	35181884	38219996	31761146	70466344	58593408	54183076	39979612	39949868	47437276	53248140	64629568	52620724	38511904	33728948	33582200	17387982	18245894	18582214	45581712	44565844	41599460	13074231	32877406
4,5-Dimethyl-2-octylthiazole	226.17995:10454290 227.1833:1513895 228.18666:0	53.00305:5103 53.03937:12679 55.01861:29491 55.05503:187656 57.07056:34825 58.06594:5310 65.03919:5438 67.0549:46964 69.07056:50765 71.08654:3699 72.08149:4137 79.05481:53204 81.07047:43524 82.06552:4538 83.04953:5503 83.08591:19163 86.06051:6046 90.05113:3874 91.05459:23356 93.0702:23738 95.08576:20133 97.06512:5466 97.10179:4586 100.11247:5872 105.06988:8969 107.08563:7825 108.08121:4719 111.08…	90866760	89198848	87732456	88870304	87481680	88083800	77477376	75718448	77996400	53251556	64377168	65340384	58436124	58005524	58549780	86093616	84874208	84418632	58736356	56135008	56336972	79944296	80372344	79618120	64537240	65618392	60743580	72123616	74162056	71710152	76567928	75960360	74989672	45679484	18293722	45362720	85539720	107781512	108035368	45012808	55546952	29367824	68108536	66148868	66149676	78123336	76142080
D-Ribose 5-phosphate	229.03189:3383104 230.03524:149307 231.0386:2204229	54.92762:2018 57.39035:1883 67.44083:1870 70.06584:9491 119.34194:2109 141.84053:2344 202.20596:2346 229.03368:3243	4126489	2308645	4285868	3494989	7835345	7102592	34289716	40477920	50628324	82353008	68763400	80812264	59718100	69352776	68676360	45738252	47575656	42320876	95716600	94799096	96361176	94463392	129587888	107067944	64164312	61947424	64710376	67465584	25584464	68854896	34591504	41333960	33545794	47683888	43661768	37084140	103233520	105584960	102225656	138260720	98043552	137459200	139346336	113637792	97736072	23874170	36177960
Urolithin A	229.14079:278104 230.14414:102045 231.1475:67285		7180798	8124500	5777092	8150567	3515078	9685045	1385849	5404483	6912102	2842127	3040936	3962033	2132024	7758610	3795258	4099271	6140462	5907654	4546446	3852725	2626991	1408042	6402358	5347150	2358502	4302284	7863337	2471034	5370709	5875616	4353667	3936927	8769758	3964653	1604734	1339333	4315720	7953420	7932936	1779385	1767157	3221899	2730558	14655939	5741666	3761842	3707123
Trans-Resveratrol	229.22748:188917 230.23083:0 231.23419:87728		59934	240956	219374	2499378	2463890	2238430	2322827	3007302	2657702	1394706	1915330	1092846	1917797	810389	950011	4915986	122671	56235	1512915	698211	1253816	2104649	2441112	1690996	1327869	2126835	952298	2549347	2769415	2058936	718027	1780509	1610068	1138594	1693908	1891667	1591063	1690650	1797001	1797097	2033825	1357178	200066	104648	164729	1940726	4384762
Dihydroresveratrol	231.17021:310557 232.17356:111616 233.17692:174189		587058	471752	570532	272964	218842	331536	230414	204668	222290	5589928	4739050	5373222	4576621	5436186	4685128	440077	458816	395202	8915025	10431952	9183325	10231618	10859917	9865158	5685574	6462856	5362422	8327457	8455063	8145685	3184058	2794951	3022812	7623622	8224797	8010574	753253	715398	450527	679691	784496	423485	442221	444451	457452	330826	180336
Isobutyryl-L-carnitine	232.15428:4817095 233.15763:554324 234.16099:36180	50.95139:2753 56.00508:3844 57.03437:25356 58.066:7302 60.08148:12756 67.21707:3791 84.08145:8245 84.12228:3405 85.02892:295719 93.80512:3602 99.58987:3218 108.41219:3721 111.97663:3459 163.86824:3888 171.01646:3956 178.84525:3682 232.15395:10419	2507557	2384164	1857074	2623772	2982152	1935314	540334	1229847	1480243	182383648	92613912	117420112	56808676	26620588	33501244	13553259	5232462	3442996	21044474	10620468	40636020	34616864	9040508	30625636	25584904	28290682	5756626	140933328	34237996	53845732	73904888	47509652	144002432	105452312	79677704	75221376	18328646	80101672	91518536	18829978	5914738	5983098	1402714	3401402	3188795	9827234	28805806
Chrycolide	232.98825:6240456 233.9916:0 234.99496:0	51.90841:11257 56.44748:13476 61.57089:17325 62.98261:32953 80.94867:19271 96.92215:188275 104.87008:14496 153.8089:14308 164.92986:14979 233.0388:15405	6514225	6642010	7065045	29803230	28410546	28494214	88643656	103701296	102516288	8022836	7711833	5936662	10791578	9284111	9157045	45391696	44410100	43027244	16687355	15540890	16788386	26468906	26255098	28163358	11956287	11717531	11615452	15991005	17084530	18257604	8896050	8040777	8654743	10317474	9542448	11403306	24249620	26094894	24554582	8314384	8407338	10308405	59851432	63484472	64007512	21506984	22440894
Vanillin 4-sulfate	233.11317:3533864 234.11652:0 235.11988:14871746		29696	22210	43870	51277	42855	80406	57827	34310	113761	20073	15711	27262	18911	31621	14014	68420	109042	129720	45105	19743	18605	113757	1122.93	14093	14235	17609	11229	14249	19725	11342	14368	19030	60307	37909	31231	1122.93	65037	53243	16546	14239	1122.93	32719	96032	82693	76337	112060	73955
Threoninyl-Aspartate	235.09229:12990898 236.09564:1030471 237.099:252240	52.02769:5477 54.94322:4930 56.0503:377173 60.04516:20185 74.05721:5620 74.06062:36702 85.40136:6098 86.06057:38453 88.03965:8879 102.05547:41373 103.41901:6003 114.05469:7372 132.06526:22058 137.18448:7219 160.06056:10021 171.98746:6822 189.08705:9289	298753152	103815200	32909876	130466496	74092928	43878444	636850112	797514304	135175488	33371	1840.95	1840.95	35432	21846	20916	195988896	140104592	23370782	1840.95	1840.95	30521	26560	1840.95	1840.95	49685	1840.95	25336	31179	27356	30461	1840.95	18409	21211	37618	1840.95	1840.95	30375	1840.95	23048	1840.95	19710	39108	19432364	19201994	19845842	119908504	253783920
Calamensesquiterpinenol	235.1691:6047696 236.17245:916007 237.17581:305059	53.00299:2476 54.08556:1089 55.05509:2386 57.07067:74942 60.63195:1186 62.50225:1335 67.05498:3220 79.05469:2524 81.07045:2263 91.05461:5395 93.07008:2069 95.04969:3314 105.07038:1538 107.04941:3943 135.08015:1642 140.47418:2019 157.19475:1518 170.55786:1364 179.10617:11533 200.26564:1418 205.04449:1685 235.16904:24754	28937108	27924300	27428960	18388588	18864476	19840248	2136737	22033150	20726024	2312441	16500763	2695873	1849670	14204754	16023806	33397378	34505260	32592566	17916464	14604768	4685906	1584169	1067010	1735192	1727738	2014894	1608535	1699558	1569945	1876243	1728074	2871022	1546451	1612295	1764567	1554014	1526108	1366449	2231984	1283319	1463199	1946362	28747608	28714518	30060678	12848025	19225020
Geranyl tiglate	237.22113:2752229 238.22448:518198 239.22784:50264	51.08311:1245 51.94077:4368 53.00316:1805 53.03942:4653 55.05503:25900 55.49717:1619 57.07067:4336 63.84734:1519 67.05493:32857 67.93558:5228 69.07056:11607 70.44125:1452 71.04988:1407 79.05477:16884 79.66231:1566 81.07047:41838 85.06532:2055 91.05473:10961 93.07041:10341 95.08578:24882 101.89913:1678 104.07305:1922 105.07022:3101 107.08553:6686 109.09435:1970 109.10133:7835 111.68319:2082 115.87…	15577143	14891953	14010391	2388793	969553	833596	808531	8969537	8051187	2090678	9392786	8850406	5023500	8842313	8668755	13328788	13149175	13191235	8745652	6806457	2463463	924099	909098	1402567	2570989	1386848	867441	1880352	2739958	1178299	1107483	760481	1578879	1425979	915936	1919210	652415	953824	683813	660660	873830	2198700	13691306	13366786	14084764	3066648	3299097
Chrysophanol-9-anthrone	239.08911:1586401 240.09246:176031 241.09582:63691	53.9601:641 55.93504:868 58.05152:780 67.05524:1074 107.68665:818 162.1335:978 239.0887:2760	2325276	4605236	5956280	7288066	2873633	2840057	8103542	20700402	11400350	5690867	12595400	11122222	4634526	5527022	8045980	11019150	7789442	11702083	3192087	8153856	4144536	3740432	3843480	5100570	10466781	7575972	10737276	6462788	8713146	5228262	3841796	16937170	14873847	16621264	6324230	9317229	10685616	5366556	10046822	7407272	11134797	6695106	17648718	6502952	8779561	4031962	8633706
alpha-Terpinyl isovalerate	239.23668:9418880 240.24003:1661918 241.24339:152093	51.01419:1857 52.57848:1896 53.00316:3417 55.05503:17975 57.07067:43145 59.07572:1861 64.78648:2388 67.05491:21407 69.07064:3441 71.08604:5459 73.53716:1932 74.90652:2273 79.05481:4684 79.76707:2031 81.07059:11644 91.03629:2143 95.08588:8392	95809976	6156212	78427640	66983812	57836176	79684240	61736516	69365064	67291360	69748216	76334880	81244016	78181280	83167768	64602068	6166440	71672512	4916351	70444160	87333488	70840512	192118080	188117024	207806992	77912624	76807224	68930648	74551352	73949136	76973664	80819152	80408896	84653600	79663136	74318944	77713712	109346248	129725096	121921664	90679272	85347848	89747128	6101876	5433510	4546214	89284696	93909872
Geranyl 2-methylbutyrate	239.23674:13077277 240.24009:2218158 241.24345:92323	53.00303:4639 53.0394:2149 54.99002:1639 55.05501:20081 57.07065:50014 57.07331:3614 64.53349:2146 65.03951:2668 67.05502:28452 69.07063:3548 69.81757:1796 71.08624:9834 74.12732:1657 74.92233:1680 77.72433:1679 79.05487:4667 79.74124:2130 81.07036:13474 95.08586:6737 105.13861:1825 120.96561:2012	95809968	79087152	78427640	6370372	57836176	79684240	5784166	5945604	67291360	6343967	76334880	81244016	78181280	83167760	64602068	74547376	71672512	72154264	70444160	87333488	70840512	14599502	15617080	17626278	6349402	6599831	5754006	6384045	5833674	6487519	6398585	6345748	6057562	6083087	6001232	6094444	8256161	8104128	8234534	5778139	5665498	5533536	79734592	79874704	79053312	89284696	93909872
Isopropyl 3-(3,4-dihydroxyphenyl)-2-hydroxypropanoate	241.17711:400209 242.18046:59846 243.18382:81524		627058	331388	375469	289434	206332	322132	214512	398962	306893	248905	427735	357570	116529	142156	192953	338900	792638	486590	138936	94421	191474	1111101	603632	1313038	155001	354512	183552	157824	222182	327232	82457	221330	212918	459441	158127	145699	223657	585658	575849	607448	264684	543344	310424	231410	407211	250265	217999
Pentadecanoic acid	241.20355:1682379 242.2069:79665 243.21026:34550	53.03941:2438 55.01516:1025 55.05503:2999 55.93526:1141 57.07067:2382 58.06591:81112 59.3923:933 67.05498:3274 69.07057:2639 79.05492:6596 81.07049:16947 84.08126:4403 88.74773:963 93.06995:1109 95.08572:2788 116.2628:1169 123.11673:2058 141.68449:1107 203.28484:1052 241.20439:1218	2741214	2583421	2555653	1828019	2065572	1743446	56354100	55711428	56750484	2493210	2584294	2362304	2001772	1987629	2081795	2008024	2083726	2108384	2390816	2334112	2108427	3840889	4135744	3883735	2574411	2735599	2726500	1903600	2041296	1955771	1835059	1033815	1602862	2484738	2538019	2379608	2378874	2207678	2447132	2335043	2279742	2076908	2387640	2356820	2292560	1994644	1866905
Chalciporone	244.19044:9403801 245.19379:1816198 246.19715:0	53.00292:3885 53.03939:5465 54.56747:2266 55.01859:17132 55.05503:139724 57.03432:3100 57.07064:28687 67.05499:34028 69.06695:5667 69.07052:54040 71.08611:3645 76.18866:2794 79.05486:29786 81.07038:35387 82.06556:4514 83.04958:6022 83.08614:24391 86.06042:8103 86.09689:3686 90.14439:2809 91.05467:18889 93.07039:22900 95.04962:6293 95.0859:23252 96.08087:3068 97.06487:5186 97.10141:5332 100.07578:…	50686220	51419156	49498848	47517180	47922204	46922824	42333064	40056056	41244604	33623192	34960444	25560392	21359590	30338562	31836914	48782584	47847904	48882328	31070130	29514740	17553298	39779992	42329632	41388952	32928742	33358148	19107136	37230732	32276154	38146540	39730624	41143784	40306032	20899324	22405092	19931292	55962696	55254120	54790812	26369176	22391842	16133300	36916004	37664244	35944116	45024008	43256936
N-Undecanoylglycine	244.19064:1380884 245.19399:363251 246.19735:0	50.7567:931 53.03952:1414 55.01861:3011 55.05506:37883 57.07076:5127 57.93551:3193 57.93841:846 58.94355:1186 60.04515:3013 60.23548:896 63.64478:1050 67.05483:6615 69.07057:11965 71.04987:1061 72.08113:1573 73.95411:3278 75.94588:1203 79.05479:6599 81.07055:6247 83.08595:4827 88.40215:1097 90.84961:1053 91.05476:2319 91.96436:4052 93.07024:2558 95.08592:4161 97.06516:1431 97.10168:1740 107.08578…	15638240	15982448	16205629	1273423	2413757	2373633	393304	508280	808850	5821840	5752135	6227699	7055290	3612423	7595055	4750416	2286631	3993743	278854	2703966	792804	559489	436918	272239	799450	2318593	623004	537539	479377	506538	526330	557543	528950	676797	609496	287660	635781	656329	655878	212370	227312	869923	3478801	3116107	3554735	19385008	20891264
Prolyl-Lysine	244.1907:1252688 245.19405:292752 246.19741:31271	53.00319:1865 55.05505:7644 55.93537:917 56.05043:1846 56.96582:934 58.06625:833 67.05495:4335 68.05032:941 69.07062:12612 69.0739:1074 70.06582:18851 70.06924:1304 71.04989:1400 71.0737:763 72.04527:2358 74.08443:670 74.46189:706 84.08144:5547 85.08936:1746 86.09714:3389 94.06545:845 95.08623:3611 96.08143:1329 98.20678:830 108.08124:3306 130.12292:3919 180.17435:1281 198.1855:12888 226.66109:84…	7883852	3511314	7606872	12631417	12780249	12622688	19082276	18980800	18852000	50956	32658	30028	23138	85140	18934	25688396	25971118	25627554	64698	51381	111697	38136	45196	57745	17969	22322	34497	573832	555199	626104	24657	37425	30350	232875	436916	149495	24077	10852	5882	150374	633576	349830	17470846	17318182	17305860	18522482	18482828
Urolithin C	245.11465:471385 246.118:0 247.12136:0		3724308	3796572	3645828	232612	350912	277822	158752	135955	119990	388296	983693	897194	866025	668584	1428696	477463	80303	39059	192944	315714	202451	166805	159619	145606	344948	98956	114741	692195	815422	493972	363586	1271469	983969	141380	178307	102459	1621279	1372797	1165194	149655	235681	140200	374096	167742	84461	1613014	4033940
Glutamylvaline	247.12881:5619604 248.13216:723000 249.13552:256519	50.47309:1916 55.05502:36022 56.05028:67271 58.09856:2064 60.04506:13023 68.72524:2189 70.06587:3671 72.08144:103199 74.06068:27821 84.04492:119568 84.59717:2539 86.06066:31031 88.03982:5369 97.07623:3698 101.23032:2390 101.44601:2836 102.05505:8825 114.05499:5733 118.08619:6097 132.06554:12328 160.06044:8911 184.09628:4385 197.41759:2592 241.93884:2876	76008936	72688656	86112800	43797884	72053720	51130952	78618424	76681776	18908602	11293190	6375857	9991134	9799220	11007497	6985847	51239076	52033760	54923104	13795450	15188188	14964182	21703358	21101808	22505104	5733556	11246254	7208309	15140795	16191667	16035523	6830120	13717056	12411149	17834752	16714504	16994092	14019336	13809029	15469223	8175156	5292608	9609685	24661228	19977738	30318484	96141792	94634992
Isopimpinellin	247.12881:5619604 248.13216:723000 249.13552:256519	50.47309:1916 55.05502:36022 56.05028:67271 58.09856:2064 60.04506:13023 68.72524:2189 70.06587:3671 72.08144:103199 74.06068:27821 84.04492:119568 84.59717:2539 86.06066:31031 88.03982:5369 97.07623:3698 101.23032:2390 101.44601:2836 102.05505:8825 114.05499:5733 118.08619:6097 132.06554:12328 160.06044:8911 184.09628:4385 197.41759:2592 241.93884:2876	1378336	2789446	2234464	426865	661893	438480	405796	467514	712891	244971	613621	358385	744420	362093	378679	1453372	1658206	1020194	509269	882451	449678	1275033	1104718	978053	459278	360577	167434	275719	628404	492399	249373	398995	175536	394811	214211	260577	337910	684532	339233	348690	158359	671941	1276345	2284424	2153974	410467	581245
Vanillic acid 4-sulfate	249.14769:1356086 250.15104:611553 251.1544:110783	53.70461:753 55.05526:3719 64.39093:1049 67.05499:7912 69.07074:1438 79.05496:1774 81.07084:4394 89.64852:934 90.50407:813 91.16312:938 95.08612:2931 103.15508:894 125.06526:996 165.55219:1015 222.51407:1345 224.13521:920	4015335	2952762	5268300	4793436	3144343	4117024	4617113	3282652	891620	5355543	2133942	1583801	3082105	2709496	4293650	6928982	3514644	3738654	2189197	3462267	4665926	4204180	2783556	2935460	2208738	1218842	1806919	2340325	1784890	1196568	1213491	1282010	1314692	1328717	1575666	2038626	1133331	3024814	900608	934606	470223	1366816	7354403	7227802	4447692	3650750	1327702
3-Oxooctanoic acid glycerides	250.17757:3394300 251.18092:531052 252.18428:0	72.32169:1657 77.10419:1697 94.99057:2151 99.37439:2337 159.74911:2188 203.93883:3971 204.94511:2672 250.17703:6694	14957481	11371132	30444782	30478112	22782652	31652876	3397313	36088392	25041092	3804587	11480313	6653966	14213521	9824144	14463995	23725514	16882710	23549580	10576427	3734744	14571873	6388168	11926116	17032288	4327830	3127425	6495766	14684153	12603131	16226260	20514778	11156341	18848098	6662812	5701220	2011509	14953612	16107671	15180715	3902181	1500644	9690098	34433616	18890758	24768118	8851294	6090563
Serylphenylalanine	251.10274:987943 252.10609:119487 253.10945:46858	53.00306:1466 53.03945:1463 58.00648:729 60.04517:3182 62.26904:666 65.03942:1554 67.29387:752 70.02939:2076 71.0134:1183 72.37948:728 74.02425:2183 75.11324:761 88.03983:10626 91.05479:5931 92.05009:4895 94.06553:13285 95.04948:1778 99.00794:4567 104.04945:5249 105.03425:856 109.86993:820 116.03445:836 117.05741:1529 118.06545:8526 120.04461:10236 128.04947:2382 132.0443:7568 132.59137:823 134.0…	26007362	20815086	15985821	6440842	4086725	4567832	8795692	8676863	4335081	11723501	12702201	8682510	13913757	18264620	19687350	3958222	6099649	3465534	15704360	15924039	16785264	8188128	8752152	5031251	23122728	20926786	18842396	2671041	1281473	3618422	30278834	29906522	27382342	19936624	14085550	10597901	7513322	7921792	8455459	16959812	17485694	9087050	3548991	5535964	4749915	454775	313613
Feruloylglycine	251.12767:630679 252.13102:95425 253.13438:69762		1298204	2255188	1004035	421099	678158	588116	641913	441419	564307	175212	158076	183301	130692	34196	32554	2722915	2565150	1841992	242520	208977	217524	182041	162058	247369	160276	157853	67320	224809	241991	13509	48232	84741	122123	134778	94637	156220	338254	165160	127873	136650	150428	119009	2926118	2753052	2287548	513158	871249
Dihydromyoporone	253.17961:2752991 254.18296:480154 255.18632:184974	53.0394:2427 55.05507:2150 55.43773:1588 57.07066:55371 67.05491:11513 69.03408:14859 71.04984:5659 79.05512:2602 81.03403:5496 81.07053:5675 85.02898:1588 86.24806:1788 87.33513:1716 88.32276:1512 91.05475:3787 91.86414:1636 95.04961:14734 97.02879:29713 99.04428:5519 105.98414:1614 112.57835:1731 120.23898:1716 123.04382:7955 125.93469:1676 141.05446:11039 145.84259:1812 151.11166:8333 160.9748…	17400522	15317399	15757060	11495824	12552905	12432867	15038906	11583771	12350967	10657939	11782306	5840355	3646396	3410881	10564015	18724532	18108556	18824658	3786182	10643001	3961603	2190500	5083060	2155546	11099673	2219035	837823	9801908	2384103	2108044	1154105	1237006	1009814	2050706	965104	794386	941932	1080182	939214	939426	6544949	998329	17741882	16968298	17111764	14839123	8193790
Dihydroferuloylglycine	254.15971:1354705 255.16306:0 256.16642:0		1014.52	23456	13642	11183	11397	30976	15935	45473	10145	1014.52	1014.52	1014.52	1014.52	1014.52	1014.52	53136	40042	24488	1014.52	1014.52	23459	1014.52	32053	32963	1014.52	1014.52	18989	39982	1014.52	1014.52	20907	18635	1014.52	1014.52	1014.52	1014.52	16708	1014.52	17461	1014.52	1014.52	1014.52	17130	81594	44774	1014.52	1014.52
Chrysin	255.14761:134162 256.15096:39819 257.15432:0		13118335	12843786	12705757	11999733	1390724	1139222	1407967	416586	5672602	1135688	6804127	6554262	12911908	6627505	14294732	12803118	5426580	12685112	8626915	9593608	2534677	804578	15377113	16451619	429914	758570	1996136	857230	848006	996814	1533861	1448280	2143976	2169200	1046090	1003651	960072	2566858	2405945	1203273	1184188	3101595	15307478	15459207	13571982	13039591	11043248
2-Dehydro-O-desmethylangolensin	257.15298:156319 258.15633:0 259.15969:0		309699	232009	668190	1189362	1511177	1216454	1626362	1296581	1480443	557976	1392213	1673877	1938467	1390187	1751574	224547	105605	52147	2073948	1469450	2015224	3693872	4065908	4158908	1011148	1707075	1534186	1339332	977576	1582618	1638059	1713134	616676	1407697	1993824	1503167	3066029	3372675	2005997	3129870	3152210	1525329	270093	241522	229786	1540354	1236634
4'-O-Methylequol	257.30283:123633 258.30618:0 259.30954:0		201622	137899	287304	33079	148739	238541	128873	95649	168102	116267	133019	189029	172853	33085	24975	243880	209856	233676	110776	1889.06	49726	1889.06	67446	138290	44324	42014	66034	32651	47912	58123	18891	32877	32781	67247	32468	25112	28466	117765	47883	109664	33643	103814	263028	353507	186456	60613	76264
Diisobutyl adipate	259.19031:3630890 260.19366:544724 261.19702:0	55.05507:92578 57.07068:28977 57.88335:1795 59.04993:18305 70.95898:1677 76.12421:1736 83.04974:44308 101.06007:27782 111.04408:12333 129.05455:9088 133.21327:2138 138.61551:1860 147.06479:5344 166.06552:4658 167.07298:25131 241.56616:1957	2397223	2009705	1532780	28385552	26002198	23828496	27083334	23470250	32954960	24581744	27962130	22205584	18542628	25033232	20882004	1833582	1333046	1199108	18730748	22089208	20846842	18515354	19128184	17714554	20234470	21728384	21182104	24205704	24251408	25409798	18310108	20121316	17442422	17378948	21224610	21610426	20472262	23953484	22245526	21557124	18782160	23622640	1496112	1085382	1191984	35354260	30362808
Norathyriol	261.10941:1036311 262.11276:208367 263.11612:0		1989532	1914598	2098614	32114	20994	39718	32197	63862	95554	6569638	7242614	5861590	1287774	1732091	1695639	117758	77243	150116	2875133	2602457	2776440	1673694	1937275	1765018	1489736	1470577	1668870	7815200	7200613	7534176	6345596	6864125	6561603	3029138	3426100	3493594	3815211	3970978	3732860	1193938	2126764	2073145	116205	74155	44442	698746	545960
Phosphatidylglycerol	261.10983:283431 262.11318:89795 263.11654:58927		3448707	5117185	3394386	2380652	2465470	2654400	6201894	6608600	17501506	2038630	2482850	2276788	869030	1030345	1688672	5690602	5612676	4019787	6009271	6667980	2963080	3417193	2684147	2919016	2068727	1211245	1401270	2499217	3378828	2391313	2732006	1518822	1259738	4085246	2310710	2742635	3684216	1917434	1481978	917496	1467970	1199297	4227792	2715694	2469942	6321394	4514938
Glutamylisoleucine	261.14444:1883630 262.14779:299866 263.15115:58181	53.00301:829 55.05508:1725 56.05032:9648 57.07067:16424 67.00703:821 69.07061:6091 84.04492:57213 85.02839:1384 85.76763:811 86.09184:1734 86.09691:27117 91.05444:1772 95.08599:916 105.07024:1575 112.4355:1048 113.77238:985 117.06973:1563 127.30767:906 130.04991:1430 131.08658:1159 132.10162:3309 144.09256:1298 154.224:930 187.85934:910 198.11224:1761 244.11856:1185 261.14426:1306 261.1843:5282	3649680	6707238	6282924	9953174	2694719	3106564	3978128	4030492	3947400	2445114	2521102	1055422	2132041	1584886	932273	5424544	6009836	15904244	2281557	1344399	3167628	2364499	2404441	3290530	1942255	1188331	1538346	1604900	1131606	2259941	1914637	2572080	1676624	2768092	3220448	1225047	1703741	1886242	3569462	668551	1258400	2321417	2408172	2174050	4856675	6592136	10369170
Isoleucyl-Methionine	261.14465:942710 262.148:141565 263.15136:0	55.05522:724 56.0504:5841 60.29404:828 61.26441:662 64.77884:1013 69.07056:5733 71.55846:962 81.17516:764 84.04499:37241 84.34543:771 86.0606:758 86.09703:18575 130.04996:1344 132.10249:1506 163.1898:806 173.77769:974 198.11209:1111 237.1321:984	7230081	6999940	4579633	1900815	3719740	7428894	3819924	3903636	5011536	761488	2493230	1519914	591663	587229	969703	6079024	3224036	4644838	1097202	2253690	1379197	1716282	789740	1664887	1020722	741685	1810662	1662974	962488	1541995	905626	1250143	1521435	1540409	2455538	2463871	891634	1185294	1237637	468118	394023	1396452	1337188	1240863	1823594	9102040	3491024
Caffeic acid 4-sulfate	261.22098:209469 262.22433:41495 263.22769:120088		341793	110301	178470	168798	65617	135615	91877	48304	147272	30965	96549	45140	68834	79181	18313	293217	249902	227430	79569	220985	78308	149660	127967	113896	32347	62334	30636	106043	27987	22839	46379	27380	35642	48075	51573	33638	12781	13497	46822	13766	17322	1278.12	58431	58152	74527	57888	87609
2-Hydroxy-4-methoxyacetophenone 5-sulfate	263.15494:341158 264.15829:86795 265.16165:0		3101082	2903843	42105284	23364222	22225528	21936154	17357514	18513078	19202694	32806368	34215804	35089556	20452780	20200238	11845710	24116194	1368480	1461620	43803596	42888008	46285660	24234248	23673186	14921736	25844962	26323598	25146914	21519770	22391516	22413848	28011306	27575576	26704534	18926316	28357212	27186162	20982338	20789754	21572526	44240924	43015768	45099472	2083543	1753512	1676730	27734714	25626160
Coumestrol	269.12817:132939 270.13152:0 271.13488:0		101624	153572	94210	54287	37203	38940	62128	107628	9900	75535472	75090184	72642400	55188576	55558188	58658412	664136	538592	742860	48963968	60300088	56403164	42343096	38918068	41336732	53470272	55148604	53578528	49659120	49800916	51666016	58418996	56126600	53888740	53085232	54723256	53307796	25470394	28971082	30667432	66589	56911	91780	216663	109685	69472	103494	53017
Formononetin	269.26642:603775 270.26977:0 271.27313:0		602393	501695	547489	44822	179426	167995	133535	75808	116441	598917	503307	611093	78228	68781	85133	462569	681237	597016	427716	443912	326360	459481	202718	301636	365430	263342	524143	126460	134032	179005	105676	42656	61364	135451	53577	60286	2760963	2447016	2483999	1088026	996791	1122092	625627	567732	342817	359135	108785
Estradiol	271.18781:1493358 272.19116:182869 273.19452:81233	51.90131:845 83.74041:1065 95.08541:1502 106.86385:1060 124.06866:1169 124.97919:1081 131.08536:1170 271.18723:16246	10478744	11182570	5036292	16925914	17301992	9650961	12756687	9953506	17340332	5750810	7440746	11224217	8600149	5820472	3429676	13539080	13725255	14451678	7570479	7287750	8348011	12781828	4747888	6960539	3169690	6188824	9721800	4983990	3958354	6054628	6487946	3148762	3485730	5544912	5635367	4781156	4469106	10517103	5066358	4577026	4625877	3905100	16057688	16534038	16693874	11594555	10212270
Dihydroformononetin	271.2822:188053 272.28555:0 273.28891:55355		979942	990642	391802	176740	281703	84209	359983	273507	93547	353015	773321	316574	351419	252627	199344	844747	512977	824811	271454	252804	286183	146173	419541	422280	171650	121151	379175	127981	246950	199180	154790	288953	227657	622210	178341	122392	415229	296403	85401	397301	235261	391284	897451	652524	1032649	263804	361544
Chlorpheniramine	273.1384:5240842 274.14175:1161167 275.14511:143588	53.03947:3043 62.27483:3495 78.02923:2996 79.05475:16598 95.04958:5052 106.06541:31868 107.6177:3384 115.09576:3415 153.30278:3763 154.06493:24392 166.0652:22695 167.07278:180972 168.08069:8127 180.08055:316305 181.07545:16140 181.08928:7868 182.08337:4992 243.90395:3233 256.09882:5445 257.10501:6760 273.1391:31649 273.16608:6866	27413130	29367928	33165852	46272692	15669120	47597240	54257676	42269284	48355704	10435129	7669962	5741656	16015603	10508984	3384438	54235860	57269936	127477368	8324946	7295066	8687010	7705370	14269462	18695478	9136094	21180108	14159426	9526139	11972051	8922214	7728615	5863710	11568883	8467786	15702231	23833260	11899437	16000612	18687608	24002528	4975526	4828370	60507344	15373463	71239424	20416842	12135620
2-Butyl-5-[2-(4-hydroxy-3-methoxyphenyl)ethyl]furan	273.13858:5110307 274.14193:984166 275.14529:89114	56.99166:3071 57.58089:3051 61.87441:3446 68.15176:3122 79.05483:12852 83.56248:3691 95.0495:4419 101.9055:3257 104.3939:3772 106.06541:33683 118.09007:3752 119.91057:3627 154.06544:21188 156.08043:4000 166.06522:22016 167.07297:193639 168.0808:4790 180.0807:339395 181.07581:12724 181.08861:12262 182.08476:4432 256.09875:6440 257.10736:4782 258.11377:4218 271.12277:5563 273.13953:25062	10071188	9158648	10692595	39528716	41226760	26472336	58921636	60614260	66404092	5499077	8464979	10757825	8984290	4893511	10447738	67947088	12870567	123132056	24874788	23611824	5957967	14308628	20299416	11537685	16724220	16883596	10452659	27600258	6077320	16985474	8393726	10120411	9376803	18866408	10177553	6342662	26447542	10509517	9408254	8942727	32647104	43072580	57259400	66129000	64813288	5247774	7624510
Arbutin	273.16733:1312622 274.17068:195087 275.17404:0	52.50374:810 52.92794:707 62.43382:750 78.85136:803 97.53722:986 111.8735:792 117.25578:859 129.07039:856 218.45372:969 239.41058:896 273.16675:21464	1467817	631049	1551905	738516	419725	446711	299898	322690	266124	312605	474370	420899	385511	463527	299081	1404382	775723	1640880	203726	212602	310101	306202	511229	280660	418897	216768	245894	248279	242358	337290	227276	639576	406221	372563	182980	142964	362245	445197	231508	269105	405808	233149	1712866	563373	919786	453647	627542
3',4',7-Trihydroxyisoflavanone	273.25357:94244 274.25692:0 275.26028:0		155.368	155.368	27332	745403	596145	480395	366224	342063	473517	73707	30514	28563	79124	38001	38658	69141	194927	191333	31339	34236	33333	155.368	155.368	4203	42491	28732	26059	1554	155.368	155.368	46345	43925	48275	155.368	155.368	155.368	32185	29392	87451	36654	155.368	155.368	129643	197329	310309	155.368	31256
4',7-Dihydroxy-3'-methoxyisoflavan	273.29785:8022394 274.3012:839176 275.30456:0		1149.37	1149.37	1149.37	1149.37	1149.37	1149.37	1149.37	1149.37	1149.37	13877197	14170917	14008881	13567866	14937312	15223677	11494	15247	1149.37	45493304	45138840	44331692	37595728	40292532	41194360	10098410	9345873	9955512	12298559	13676098	12075986	3921446	4402010	4369798	9231675	9247855	9645947	1149.37	1149.37	1149.37	1149.37	1149.37	1149.37	12162	1149.37	1149.37	16476	62635
Dihydroferulic acid 4-sulfate	277.17966:376325 278.18301:0 279.18637:77678		1070.76	1070.76	1070.76	25392	1070.76	10708	13511	13684	1070.76	19968198	19336812	18512564	16096339	19271022	18542280	12800	1070.76	1070.76	51960316	51321936	52063000	71091816	63145432	59610612	12218516	11617329	11871312	18091794	17436312	17132578	5320482	5869606	5038136	10186701	9966475	10020528	1070.76	1070.76	1070.76	1070.76	22597	1070.76	1070.76	1070.76	1070.76	1070.76	18142
alpha-Linolenic acid	279.23178:6369000 280.23513:1204512 281.23849:70897	51.49187:3954 53.03951:5764 55.05503:32788 56.96555:6610 65.03926:14973 67.05499:254903 69.0705:12368 71.65565:4496 79.0509:6608 79.05489:47882 81.06574:9162 81.07052:155240 82.16543:4004 82.35578:4361 91.05459:16927 93.0703:18456 95.08595:89228 107.08571:10904 109.10151:12954 119.08537:7270 130.33685:4866	45813552	44782844	1981975	99050000	97289816	95842936	32929196	34019460	32478696	6602834	6901746	8153057	2022550	2094265	2112612	49707672	1539824	1369696	6066840	4449068	6461822	804301	513243	1257274	17427818	17034678	16696137	42699768	39396864	37765680	2055470	1700394	731465	6244832	5370022	5810097	809013	1626986	1493109	9563266	9035057	9668237	2658288	1649835	1834702	81460256	82738496
6b-Hydroxy-8a-methoxy-7(11)-eremophilen-12,8-olide	281.13806:5111988 282.14141:938783 283.14477:194251	53.03944:13822 55.0187:7043 55.0551:23193 57.0343:37112 61.0292:25633 64.15467:3289 65.03933:12073 67.05494:8074 69.03417:100486 70.96337:4070 71.04984:4617 73.02901:5531 78.41251:3132 79.05482:18246 81.03407:6242 83.04967:16599 85.02891:25128 87.3067:3462 91.05466:80680 105.07024:47764 107.08584:162016 109.06517:23684 119.06031:12188 119.0856:12966 135.08031:28097	3500439	3492109	3429228	4480860	2639108	4424545	1688772	3576883	3285235	1734353	2899491	2769116	2579411	3205634	1582331	3841232	3806094	3954599	1254627	2819428	2783273	25351806	25512446	23869972	1555546	426378	2198964	2615422	2528188	2729168	2216101	2084705	2066785	2564696	1214786	2869578	5359830	4506816	5115562	2391266	1234285	2007064	3299930	3462453	3670789	1915572	1689104
p-Coumaroyl malic acid	281.13824:3063401 282.14159:501262 283.14495:0	53.03944:4897 55.01866:4393 55.05505:12927 57.03434:17911 61.02935:11440 63.87205:1989 65.03941:6383 66.28868:1602 67.05493:2366 69.03419:51761 69.03787:2742 71.05009:2179 73.02891:4878 79.05506:9267 81.03393:4121 83.04977:6776 85.02889:17256 87.98496:1663 91.03956:1785 91.0547:42495 94.8531:2032 104.5397:1925 104.95148:1982 105.0702:21805 106.61058:1741 107.04908:3138 107.08585:76316 109.06514:1…	1154672	552426	1138178	948759	405915	402858	92635	190836	245414	48962	2249.49	2249.49	2249.49	35249	2249.49	1757626	1538022	896555	2249.49	71827	52159	2249.49	56191	2249.49	26329	2249.49	2249.49	73174	59497	2249.49	27760	2249.49	48203	2249.49	2249.49	2249.49	22495	52208	42681	2249.49	46769	23514	1758185	1861196	2048761	1899754	296753
Vitamin A2 aldehyde	281.17215:9164464 282.1755:1630637 283.17886:271827	52.92836:1635 53.60419:1472 55.05496:1732 56.96549:1381 62.21503:1329 67.05479:2748 94.65747:1739 185.77057:1711 235.97903:1657 258.88556:2160 281.17157:9688	53639560	2784493	2176600	20675750	19720468	17187116	22821588	25165300	24420030	20229608	19015786	20305232	18043022	14826709	13034386	51733112	1711429	1612344	16090496	15154366	18447418	18741368	14287637	17912994	18412892	20423632	19389652	22008198	20916842	19804944	20502994	16264796	13679385	13804900	13978401	14011420	17113314	17887086	21333598	18904702	20455258	17556540	2006489	1462694	1996732	36486320	25498004
Octadecanamide	282.27896:5617975 283.28231:1346613 284.28567:0	52.27309:2790 53.03957:6969 55.05505:69094 55.05762:4591 56.05027:57950 57.07069:16841 58.02967:4991 60.04512:3752 65.03956:3686 67.05491:34222 67.90529:3456 69.07049:26936 71.08611:4231 76.93931:3824 77.84203:3200 79.05504:20263 80.05001:6024 81.07046:17337 82.06573:17557 83.04966:3999 83.08603:9702 91.0545:5912 93.07027:4636 95.08598:11006 131.99104:3509 134.09616:9627 140.09337:3958 159.18001:…	174688928	177465712	175788688	10980312	10721027	10438254	24737792	24422652	25925446	12627404	13007677	14056529	4602520	4627113	4188731	28100028	27718312	27361006	5172074	6409144	5602856	4053129	4008980	4169564	9664737	10473968	10133976	9068990	9322126	9113148	4159883	4996092	4658974	5356548	5477350	6274273	4507072	4901455	4663465	5849820	5967191	5859318	19754442	19557068	20064408	32518646	32070618
Oleic acid	283.26282:2169545 284.26617:1915933 285.26953:265644	52.56213:877 54.6483:1184 55.05499:14355 57.07067:7947 67.05497:4222 69.07058:9047 71.08628:1931 74.07245:1016 79.05492:2717 81.07045:3629 83.08618:3168 93.07009:4388 95.08568:2222 97.06493:1343 107.086:1655 121.10104:1506 134.09642:1621 135.0995:1328 135.95407:1077 136.61148:950 145.04158:1272	3139518	36314292	22039678	17202158	20864268	19872340	10444254	10719927	12343892	21647792	12101772	19209730	5258895	8142098	14005967	2407798	2184063	2269809	24029418	23304828	16537422	13542649	27797874	13980499	12264478	13709585	10544233	22953722	10789288	22683108	31119912	16624504	15949829	22179448	11680366	21039792	22863716	23532156	27238380	16197556	33169372	33764356	2467631	2324054	2220634	22307124	14808429
2'-Hydroxyformononetin	285.18457:175522 286.18792:0 287.19128:0		59032	216371	40304	242024	167082	342455	52158	36465	54457	19960	15506	18036	39542	1046.5	1046.5	13117	22893	565711	12471	78262	18882	70372	297656	137287	25031	76131	27312	330070	988467	652314	1895466	1725814	1542235	1046.5	26092	24520	540660	417776	457366	17216	20320	1046.5	60957	10465	45533	130888	87044
Luteolin	287.13873:818685 288.14208:0 289.14544:0		11702672	11331312	10677074	7530704	3649583	6774539	5109080	5523488	5215113	8083944	9311183	9281244	5486242	5983938	1373888	13766977	14090078	14150730	9001017	9874172	9279113	764140	7136126	7199136	667830	913747	6169492	8767717	832542	6595323	1125655	11113210	963522	715056	1052462	694362	717872	463046	3539139	592124	638185	862023	11189057	11544358	11091504	7400661	12895821
2-Hydroxyestradiol	287.15375:3860140 288.1571:706976 289.16046:96354	53.42855:2469 74.15939:2176 89.51241:2218 99.38657:2584 106.06555:2356 111.89941:2555 135.07765:2555 151.77271:2463 153.06999:2295 167.07288:5408 168.0806:7357 179.07271:3428 180.08058:527739 181.08861:24678 195.09158:7660 271.1232:7004 287.15427:10976	23596174	39796676	4220511	6511676	35798376	41972244	34195016	37091568	4576294	10203909	3279986	3231374	12781300	2912334	2695987	72733856	73486656	44602640	2674206	13149631	15014600	1669120	3214141	2874419	12888944	13277180	13379587	17381836	2094000	6765238	7361947	11487553	7585492	8969353	12437660	2653858	9306558	16161578	9891526	3136719	12344914	3106556	85920672	32817314	51449676	15209363	10531070
Hexadecanedioic acid	287.23645:1920374 288.2398:448238 289.24316:202498	52.45832:1536 55.05508:4672 57.07067:6291 60.63073:1134 67.05495:9081 69.0706:2825 79.05475:10587 81.07045:8336 82.04568:1075 83.04971:2095 91.05459:23164 91.96301:1200 93.07034:8189 95.0859:4348 97.06483:2263 105.07018:33650 107.08572:2996 115.05426:1533 117.06974:11003 119.0858:7193 121.10118:1192 128.06175:3032 129.06978:8149 130.07742:2256 131.08556:15036 133.10086:3135 142.0775:1648 143.0854…	1651510	987613	104773	37769188	38518564	39966840	24470612	24234112	25199550	36043	72967	131727	68517	18383	111717	207706	756420	595460	430978	445631	173801	250810	116361	102824	146393	133945	187655	495706	483964	244755	209621	133177	98377	1610507	934152	1543650	139710	289295	138332	1277013	1794935	939416	561474	388794	410431	61126968	58110520
Isosakuranetin	287.27728:131474 288.28063:0 289.28399:0		344783	225095	266658	42624	45614	18114	43131	101172	51161	13112	10398	14612	65184	33697	57982	143825	65996	149469	41932	153814	66151	35854	133638	245317	19286	30460	35653	84142	81173	12785	34677	1039.76	98290	45305	57403	80848	95969	83310	42422	19544	32473	25864	108987	156626	111394	43216	18571
4'-Hydroxy-3,4,5-trimethoxystilbene	287.31339:72630 288.31674:0 289.3201:0		36973	15729	909.916	12117	909.916	16571	13207	19547	909.916	20395	30158	15933	909.916	909.916	909.916	16343	26467	40398	909.916	909.916	909.916	909.916	909.916	16768	16905	909.916	909.916	909.916	21347	909.916	19154	909.916	909.916	17697	30065	19003	909.916	17906	909.916	909.916	909.916	909.916	34933	24087	44893	17989	909.916
Eriodictyol	289.25668:173536 290.26003:0 291.26339:0		190038	220763	165922	91436	318912	152647	68653	81159	98574	76849	204006	61337	30858	21360	22658	83758	186222	199419	97716	97796	160925	101893	27502	105055	71708	20797	76768	34329	97841	90101	47769	13597	55395	62821	91420	51791	263044	452859	94426	92167	158299	76675	41449	85614	332143	68344	19889
5'-Methoxy-O-desmethylangolensin	289.29291:487200 290.29626:0 291.29962:0		1672597	1713989	1596742	1051252	1071866	1140736	1032551	1055611	974061	16471	1531.88	1531.88	1531.88	1531.88	1531.88	1386861	1427214	1421832	1531.88	1531.88	15319	1531.88	1531.88	1531.88	1531.88	1531.88	1531.88	1531.88	1531.88	1531.88	1531.88	21223	1531.88	1531.88	1531.88	1531.88	20850	1531.88	1531.88	1531.88	1531.88	1531.88	1270136	1266841	1325536	763691	607801
Canavaninosuccinate	293.09756:499465920 294.10091:57083352 295.10427:8051079	52.07533:447385 53.95943:348670 55.03712:335312 56.05029:7542368 58.02958:647439 60.04518:3355630 63.08636:369333 73.4915:431346 74.06071:8321982 78.15469:410786 81.8684:429673 83.11456:396783 86.06056:11847501 88.03988:3115895 98.49082:416854 101.04777:510633 102.05498:2216254 104.07124:618153 114.05526:3746796 125.99066:445594 132.06555:8076908 160.06024:3666667 163.14168:420238	24705255424	25217191936	25025159168	12047946752	15235125248	19637469184	26017746944	1885630720	24872505344	2206.02	2206.02	2206.02	2206.02	2206.02	2206.02	1687096064	1661922944	1685014016	2206.02	2206.02	2206.02	2206.02	46193	2206.02	2206.02	2206.02	2206.02	2206.02	2206.02	2206.02	71582	22060	2206.02	2206.02	2206.02	2206.02	144467	207308	29174	2206.02	2206.02	2206.02	1393786752	1378482304	1375349504	5138659840	3877985536
12,13-Epoxy-9,15-octadecadienoic acid	295.22665:2335382 296.23:522299 297.23336:134451	53.03942:20998 53.04191:1856 54.18594:1248 55.01869:5349 55.05504:24783 57.07084:3343 57.07656:1336 63.82125:1168 65.03964:1824 65.36239:1136 67.05497:27917 67.88474:1380 67.88871:1338 69.07068:14010 79.05487:22793 80.03944:1419 81.03409:39661 81.07044:22075 83.04961:7383 83.08591:3126 88.93752:1293 91.05457:10176 93.07034:12140 95.04955:12895 95.08589:6066 97.06483:1873 105.07043:10335 107.08578…	5471612	5665984	5313860	31209046	31238656	32040732	9961768	9451947	8709398	659150	420022	623960	281916	225796	221241	14413363	14618514	14745578	1043172	445428	2010761	282493	191328	366413	259518	1390799	265865	1890094	2030176	4259138	513089	73113	139747	471919	263857	147330	591785	135441	193089	606800	488430	437510	16366331	14976942	15524086	22655250	19798830
Caffeoyl aspartic acid	296.1456:2961047 297.14895:4832735 298.15231:1455654		765194	599408	651831	550449	1467291	1272437	1183758	1288608	1368170	1514788	1252814	1023854	1681964	1332421	828890	1931825	1128124	678230	1257034	957196	1540794	4517416	2750879	3374898	655389	1224579	1373686	667622	1522384	1530187	896102	2446680	641109	878816	1067145	853724	848589	877478	1670190	1341210	689830	760232	1304024	1201789	1773230	1889780	470228
p-Coumaroyl tartaric acid	297.13547:485163 298.13882:79383 299.14218:0		1831.87	1831.87	1831.87	32235	82203	18319	1831.87	26355	18813	1831.87	1831.87	32761	1831.87	1831.87	1831.87	6354148	6146820	6144294	1831.87	1831.87	34267	1267252	1172956	2048039	1831.87	1831.87	1831.87	4341160	4102829	3980009	5595636	4779174	5234436	1831.87	36154	1831.87	651132	714000	700801	1831.87	1831.87	1831.87	2450109	2286105	2335536	168664	80152
3-(8,11,14-Pentadecatrienyl)phenol	297.23981:1713425 298.24316:308681 299.24652:110328	52.91103:1383 55.05513:1645 67.37576:1134 86.71851:1427 162.95421:1602 163.00053:1433 173.91162:1510 276.97858:1555 297.24014:13600	33366480	1618575	1673353	5740614	3135659	3974866	9225865	8818121	4835560	8888545	9915416	8755449	9811724	8404576	8463000	1055076	763685	707919	7087632	9738699	11484631	6043744	8248581	7773636	10336396	10680248	10660821	6956224	7264633	6538730	6701724	6997866	6764031	4165100	10148416	9176231	8994609	8872972	9404111	11519017	11242294	10282864	1071564	791478	808753	340136	617911
Irilone	299.1478:844481 300.15115:246943 301.15451:1077988		346282	106761	147217	281436	581514	585480	144943	159768	474662	22500	55475	37301	15771	53205	63903	407353	1566657	324593	193652	208777	109484	1680073	2031936	1111859	61220	47398	14675	4516802	4106341	4458020	2738826	6509051	5844066	14677	17391	18055	1661115	2361192	2286930	18224	27369	76396	954363	991578	160266	456244	611162
Kaempferide	300.1568:203034 301.16015:0 302.16351:0		177427	418661	126038	138987	58424	244862	215627	70675	140881	200192	297790	118049	69783	57755	31489	622765	746234	781591	178098	91125	51896	74920	72183	116694	100939	69373	70540	326217	97709	105914	54329	31678	33633	159756	42373	60607	93966	125461	59365	32309	53431	36236	440069	41959	403670	375678	368151
Sphingosine	300.28922:11473115 301.29257:2194286 302.29593:510075	52.3719:1620 53.00328:1711 53.03952:5181 55.05503:70306 56.05029:57908 57.03428:2720 57.07067:22598 58.02968:5835 60.04538:6846 62.92699:1881 65.03942:3543 67.05495:45401 68.05036:7053 69.07056:31498 69.07386:2616 70.06596:4282 71.0864:6604 75.32132:1867 79.05481:23308 80.04997:3282 81.07042:22360 82.06567:16850 83.04981:3063 83.08604:12472 86.06077:2682 91.05484:6234 93.0706:9198 94.06546:2370 9…	379392320	382580864	380078176	21991362	22119486	22959170	50993188	49238676	51580516	26344396	25796358	26481680	8996223	8307706	8915631	57008100	55459144	55006856	11020423	11533466	10556138	7707201	7162148	7237300	19073966	19842752	19224566	17869006	17519476	16271211	8232782	7310997	7893602	11238609	10943139	10170346	9147790	8294716	8851738	10652343	11132236	10435781	39644340	39481300	40402872	64174776	65189284
Yucalexin A16	301.21591:1656145 302.21926:302854 303.22262:60626	53.0394:1825 54.99687:1043 55.0186:2621 55.05506:9220 57.07072:1369 62.60176:1177 67.05495:11079 67.2019:1051 69.07059:3017 71.04965:1908 76.92157:1216 79.05495:11379 81.07062:9222 84.72285:1115 90.18112:1267 91.05472:23661 93.07031:9059 95.04962:1703 95.08606:2465 103.05478:1982 105.04459:1096 105.07021:11447 107.08572:1414 107.32298:1038 107.39391:1087 108.37579:1222 113.06011:1098 115.05451:56…	14194993	13755013	14383225	23728414	23670958	23733756	14652986	14730565	14927014	72465	30809	38116	45273	93920	67313	13045760	13184147	13000867	424411	591886	272452	94393	19198	34220	235138	310549	87152	196090	201788	255899	109638	16330	33803	581078	308532	404183	169696	317719	278612	1041464	933251	545704	7937160	8210324	8252018	31678110	31966438
Salviol	301.21591:3213542 302.21926:676728 303.22262:170953	53.03941:5854 55.01871:5356 55.05508:14181 56.51032:1925 59.51017:1806 61.81067:1827 66.03608:1839 67.05502:24274 68.52845:1777 69.07058:13610 71.04987:3288 72.20646:1969 79.05484:31294 81.07043:13821 91.0547:51312 93.07032:17918 95.0496:5035 95.08589:6456 102.3708:1901 103.05434:3539 105.0702:27893 115.0541:13171 117.06998:33429 119.08559:11075 126.77362:2517 128.06201:20724 129.0699:41810 130.0…	23722312	23875156	23707120	49397436	50025292	50782668	29405108	28309152	29712528	239667	93560	109627	16824	33341	38054	18476818	18507836	18476986	264974	177642	264809	24341	23568	52270	99098	156183	204943	1089745	1470251	1266134	21598	13565	19787	559624	519052	652831	72027	16967	68631	709150	967563	687056	11343146	11264632	11694856	78038344	73844032
all-trans-Retinoic acid	301.21597:3492445 302.21932:703022 303.22268:179654	51.42469:2492 53.03933:4453 55.0186:2671 55.05501:12729 57.07071:6915 58.06602:4493 59.14082:2189 60.0815:5882 67.05486:28266 67.93444:2751 69.07058:7327 71.04985:5233 71.07372:3764 73.05222:2162 79.05481:30001 81.0705:13519 86.09694:7715 86.34748:2132 91.05462:53133 93.07027:18275 95.04941:7559 95.08586:6127 98.98378:2467 103.05419:3248 104.10727:10962 105.04528:2695 105.06998:24689 115.05448:14…	23181584	23038956	22308396	37393532	31818062	28620544	76810624	65857600	70413640	75735	83410	57482	80380	28015	57144	62579860	4326944	4866709	59676	53258	38084	99392	83401	43671	96530	87165	42963	32736	2223.81	2223.81	28033	29960	32041	55061	56919	95603	22238	82766	86251	64238	157026	185275	2387171	2220187	2239651	158636032	153725520
Ellagic acid	303.12982:156902 304.13317:0 305.13653:0		200939	170310	472530	1641750	1445096	1369578	597850	2870336	1488528	505771	212232	1730327	250938	137041	96421	156667	1013862	1255747	124105	96414	271347	441762	987528	639043	418946	403229	363267	1630284	770063	1968280	770718	604310	605959	353465	127765	549482	643464	813218	908664	547341	834158	623857	716751	264396	140897	1845549	493342
6-Hydroxyluteolin	303.21796:2410402 304.22131:833910 305.22467:0		22691536	980230	812007	51793140	65831444	67881480	21115858	20297050	24826016	1445035	1517049	1527998	308653	206416	430366	2200296	1448020	988161	2595158	1691185	1472090	475831	337475	563397	1277685	1246372	1988804	9713950	9650868	9517248	536240	1172318	847089	4347847	4569216	5269652	328146	482277	742107	4680570	4250981	3876430	1107266	1037469	1078700	59081964	43749216
Homoeriodictyol	303.2876:1276354 304.29095:66999 305.29431:0		667.48	667.48	667.48	11816	10475	667.48	10648	9913	667.48	3439952	3506188	3474090	2478989	2751433	2607136	667.48	10682	667.48	5911072	5842534	6085367	6580229	6557221	6218672	3583258	3619214	3848371	5830830	5740528	5383064	2896700	2767457	2757253	5395164	5107506	5277573	667.48	667.48	667.48	14478	667.48	667.48	11227	667.48	7386	667.48	667.48
Dihydroquercetin	305.15604:322216 306.15939:27885 307.16275:30805		7127964	121689816	7245544	94351632	89280368	76808216	57378508	55094644	53130768	92897456	106169128	130452760	65512692	66011324	61904800	8151199	8021980	6748912	97216656	110484536	138683440	74612208	73760616	77732824	74166632	74264416	71773896	101154840	95693408	101462984	135493936	122931680	123415680	93587200	87347032	96710584	69357768	73293816	73326152	92892464	87053296	99122648	6968761	4516600	4669624	154851088	152691984
2-Heptadecylfuran	305.26825:3463326 306.2716:579816 307.27496:147671	55.05509:2126 57.07066:37264 57.07327:2844 58.0659:6661 58.81878:1980 66.87208:2199 67.05467:3494 71.08621:7614 75.37693:1994 85.10181:2052 87.78581:1912 89.06023:17795 91.05464:13340 92.05785:4268 93.07019:3720 95.08587:2586 108.96684:2373 112.86626:2166 130.35132:2154 131.0856:2489 144.39554:2200 151.09647:3434 294.51816:2541 305.30069:3116	499495	109568	399177	3187881	1149546	2314907	1666368	732604	866805	43531560	44956212	42311440	26443752	27635274	12973237	339495	156616	814896	63251684	58127292	62681792	110563704	99066968	101681296	26207888	27912296	29603278	70270944	68929256	71643136	19120506	17691538	17102384	38293464	37845984	21516974	486058	922488	354292	714488	904963	1110511	456148	175589	180483	20289434	17811926
3'-O-Methylepicatechin	305.28787:196423 306.29122:0 307.29458:209703		218227	355001	163335	389975	466393	499327	351341	444720	362914	43181	51520	107323	1526.65	61477	1526.65	385677	411154	327984	1526.65	1526.65	16610	16230	26366	17808	36226	18352	34911	20670	1526.65	47276	1526.65	1526.65	1526.65	17979	52206	23429	21160	15803	1526.65	1526.65	1526.65	21316	634605	543369	498669	253121	99355
(+)-Gallocatechin	307.17505:2520109 308.1784:79904 309.18176:30777	70.06579:21262 71.61739:3005 72.08154:4651 84.08128:22376 84.12821:3040 87.92783:2923 95.32933:3585 117.16035:3509 129.10251:5291 211.67372:3587 283.37863:3583	657108	1114171	798061	328533	297219	345738	153456	266007	209320	110869	417962	216540	89135	128786	405261	1554083	1340357	914371	577444	354047	463214	295242	920793	300290	103037	195602	235663	999787	560628	589949	937190	1334447	1533672	193350	427818	226009	270102	222966	704383	394863	559428	437377	773226	1437549	1566102	523209	521335
dCMP	308.02106:7105730 309.02441:512052 310.02777:255385	51.55595:5670 53.53786:5379 56.25176:5483 56.96556:77762 58.80199:5011 59.04987:11401 59.95852:6264 68.99779:51517 74.97616:10810 79.15726:6167 86.06001:6252 87.00814:7139 89.00785:11503 89.77793:6901 97.33636:6959 98.01279:75111 98.97545:6183 101.99722:15199 107.01785:36600 111.00218:132365 111.00859:10961 112.01087:7049 112.99972:12010 115.00674:16138 120.00756:67285 124.99957:9694 129.01834:12…	1393093	1419896	756044	5151076	6381922	5801190	13983250	35007632	31437206	23621014	22373444	21803264	33917452	7317807	23687914	7989380	17336938	21147058	10508692	9277925	9415329	46211952	61309416	63268384	17625962	18147338	16885248	27743362	32785240	29974178	16863014	17378888	17149284	18174912	17739346	17465772	41578968	42512248	45225496	15235551	16376495	14883387	46148348	36718316	30857424	19669820	24122038
Bisdemethoxycurcumin	309.41434:290809 310.41769:1374007 311.42105:0		14060	11782	936.815	936.815	936.815	936.815	936.815	14198	15293	936.815	24496	16811	19660	936.815	19987	12545	9368	21807	20687	23418	936.815	30285	31452	26095	936.815	936.815	936.815	16360	936.815	15331	18867	936.815	936.815	936.815	936.815	936.815	936.815	936.815	936.815	936.815	936.815	936.815	19650	23861	23348	13303	936.815
2-trans,4-cis-Decadienoylcarnitine	310.15421:3665221 311.15756:1134719 312.16092:237459	55.01873:3560 55.05505:30418 57.07068:8789 57.93568:4183 58.06583:4037 59.876:3071 60.0816:9123 66.01263:3314 67.05495:15267 69.07064:23615 69.72764:3318 71.07352:12259 71.87604:3796 74.10754:3151 76.65494:3303 79.0549:5221 81.0704:16199 83.08596:8149 86.09696:47010 93.07051:4931 95.0331:3766 95.08589:12177 97.10098:4589 98.98469:7048 102.09176:24921 104.10725:24802 105.83533:3710 116.98424:8204 …	13642191	13930613	10018099	48336004	16978992	46293140	27022904	21800962	28744888	21222430	20216282	21239242	22182094	27005768	7329045	15286044	15004185	16067018	16148776	16767109	22048982	41942848	37557596	22415704	23938576	21418778	14104511	34979780	36941628	36478596	32185698	28423236	30040066	13533551	31203606	33554282	30478020	31359190	29930428	29848408	30932434	30444096	12544291	14135523	12508472	13692096	16241337
1,3,5-Triphenylcyclohexane	311.16168:3418100 312.16503:1210466 313.16839:0	50.33089:837 57.07071:2525 58.7636:784 62.1996:825 67.05511:1812 67.41798:935 81.0705:1605 110.45107:1147 113.86886:1311 115.56457:862 116.98492:1296 129.14159:892 272.85452:1066 311.25601:15256	12088515	9421170	9725447	9843265	2422556	4060421	7698812	11237433	5810606	9091753	19151814	7293820	14083519	17760352	13737517	12130955	11685097	8177507	15753119	17731588	21991816	9694124	8823651	9894562	20449978	7245344	7365396	6320754	4515190	10763388	9801878	6435871	7855902	13215317	19720472	12967978	5129524	11667702	13061231	16510744	16643785	14968441	7660046	10951905	11693472	3174787	21322298
Sinapin	311.16214:5548594 312.16549:2191958 313.16885:367529	54.07884:2819 54.13277:2140 64.29028:2307 68.08403:2265 120.04617:2701 140.00627:2558 149.77406:3134 165.61783:3496 168.62859:2876 251.0392:3210	49536636	46048296	43268248	18965990	46844668	51028768	33585500	37259684	34800016	32042736	33147688	33666516	21322344	20557184	20480720	54575676	3132221	2615068	8637946	18204366	19449686	40638352	46430568	44139624	27476096	27828112	26913842	49487252	55427644	62915444	47198488	47661468	41598468	23700588	24840522	25755470	36228052	38334052	41283856	24601954	26589748	25488360	2142667	1453132	1638907	74575152	79441376
Caffeoyl tartaric acid	313.13449:340314 314.13784:172623 315.1412:0		7703134	7639310	7142080	593256	2888065	622846	608718	4869134	4987469	2480653	4509116	4778391	1267784	1820188	1300148	7258947	7405213	7092280	1188643	1774536	1937109	1327296	2583181	6038623	3041044	673429	526270	858902	1712602	4671494	872055	4261514	375969	388002	152734	1447276	485524	205104	473751	1093941	782796	158294	7339842	8093721	7941946	1380998	3624948
9,10-DHOME	313.27335:2528005 314.2767:551371 315.28006:48646	53.00304:3684 54.41293:1335 55.05507:12698 57.03432:22544 57.07068:57889 67.05498:12786 68.86601:1603 69.07059:8310 71.08622:21627 79.05492:2483 81.07046:8835 83.08607:5632 85.10169:4775 87.5733:1436 95.08583:10176 99.11695:1792 109.10134:2608 177.04054:1998 193.66756:1840 298.46777:2019 313.27344:19732	13295852	12077496	11730600	8922082	3888163	8511325	1398424	7998087	7688831	10556603	10029135	11057093	1030692	10527418	10033001	11050818	11305460	11032404	11578962	12223558	12507232	2547286	28599782	2536036	943070	817641	842070	1151213	1031513	2531486	1144995	1094227	974901	797782	797002	815174	1029544	1030010	1073374	681769	1177738	732906	11762692	12406493	12186895	13488681	11066507
3',7-Dihydroxy-4',8-dimethoxyisoflavone	315.07938:225284544 316.08273:26960086 317.08609:3407325	51.40168:145142 72.29797:138235 85.33972:127718 96.2577:142121 100.02858:118840 107.28936:126107 118.35391:137374 123.02837:126180 171.67607:135492 172.58702:142424 174.2345:126866 182.04266:349103 185.54356:170651 193.08896:132213 198.81419:139485 254.28841:134282 257.07364:196046 260.26025:170256 269.83627:145916 315.07993:3488089	1121035904	1088295168	1655285248	1724311936	1637965312	1638392448	3333721344	3034026752	3278320128	214477	98965	180484	5744.91	5744.91	5744.91	2276375552	2274413056	2273534720	57449	5744.91	5744.91	5744.91	5744.91	5744.91	5744.91	93452	60805	5744.91	5744.91	88462	74810	5744.91	88620	5744.91	5744.91	5744.91	5744.91	5744.91	5744.91	67972	5744.91	5744.91	951559232	794747072	763081216	903240256	906694080
Pectolinarigenin	315.07968:41836408 316.08303:4104546 317.08639:1289413	56.45847:21026 58.48733:23261 60.3028:20457 63.1791:20938 79.69059:23248 84.58732:26583 113.40985:27237 146.85867:28996 257.07578:27678 315.07977:450402	605501312	607143872	149846416	1309253888	1351136128	1387681792	2407437568	2409382912	2442936576	2768.09	98965	180484	2768.09	2768.09	2768.09	199673536	195749728	199128624	2768.09	2768.09	2768.09	2768.09	2768.09	2768.09	2768.09	93452	2768.09	126823	2768.09	2768.09	28523	27681	88620	2768.09	2768.09	28388	2768.09	2768.09	2768.09	2768.09	2768.09	2768.09	970746816	828458432	874835776	90692056	92934344
2',7-Dihydroxy-4',5'-dimethoxyisoflavone	315.19537:577172 316.19872:156873 317.20208:117120		3983028	490557	6804842	2756932	5342458	4846856	4426998	4220207	3717358	2783165	5442433	2584840	5360496	2811955	4113644	2977970	6224412	464494	4615090	4773934	4457218	15297733	18130790	18805928	3170479	4972520	3352888	5068586	1917482	3677722	5776066	5595336	2159371	5830260	5337040	6179230	8030288	4564372	5628522	6594110	3388478	5484496	541170	454922	7233636	3701509	2658870
Protocatechuic acid 4-O-glucoside	317.18567:1343520 318.18902:0 319.19238:0		1823584	64379	134008	1117067	4730140	4182254	934741	1234506	1783343	435840	745366	61373	83618	302447	143627	2441463	973336	1857637	830137	958618	740621	55246	56482	58649	206944	215620	262081	314554	105646	53926	54129	162719	3618.93	644171	36189	496502	168853	49763	227773	101433	94915	188940	430011	842115	2514962	1209106	1161835
5-(8-Pentadecenyl)-1,3-benzenediol	317.2085:3632640 318.21185:667449 319.21521:125873	50.15157:1977 50.96387:1844 54.03574:2064 57.92123:1976 58.3389:2391 69.69773:2553 118.03352:2597 160.61252:2601 203.09535:2992 205.61008:2863 294.40808:2884 306.77615:3105 317.20856:33995	24712620	23820022	23898060	6058604	11096126	8232518	951857	9983078	8397052	643619	536228	969436	536112	670221	788939	25954488	24899450	27257504	451799	1637555	391845	181497	1483363	1014320	1321524	485608	1946660	1057341	510662	576925	982269	492155	674110	1844180	211046	339247	912060	1186322	435902	645495	483297	490532	28098342	28370684	28843940	17262758	5589918
Nepetin	317.26837:681259 318.27172:118373 319.27508:96701		3637402	3666982	3793785	714910	1046644	1989746	2088149	1934597	2014689	2454490	2334588	2615260	2390767	1002376	2157852	3153396	3184859	3267742	1902595	2282542	2279642	6554846	6908204	6971290	1642285	1229298	2148845	2060266	179086	1329535	2364902	1536193	122969	711113	208756	304604	140298	325890	309395	182068	184514	1185266	3497674	3289882	3237216	1497483	3024970
Violanone	317.3107:115751 318.31405:0 319.31741:0		334081	207413	460922	102754	185558	93164	77492	77178	77299	124386	70022	40784	49716	9520	69276	132725	54306	115189	66841	88729	125517	27117	33332	28488	40645	79511	89256	172460	97114	130191	23490	52555	38123	34810	10060	92493	7375	69403	30878	113150	109310	21133	470507	226670	283533	129879	128895
Phytosphingosine	318.31531:4283796 319.31866:990478 320.32202:132469	50.81783:3016 51.83369:2571 54.93852:2750 57.07069:3799 58.06594:156190 58.43805:3204 58.75883:2769 65.03944:10169 84.63982:3724 88.66551:3274 89.14837:3105 91.05469:493411 139.96286:3610 156.33688:4220 179.86732:3773 208.96544:3744 226.25294:47271 230.66805:4671 243.91246:4008 300.46692:4046 318.31525:105017	13875	16570	1382.35	86502	141454	120191	1382.35	1382.35	27421	27946890	29163766	30701060	24693570	23387424	21619176	1382.35	15455	1382.35	71860216	61117284	53771200	64766672	65229216	65657680	19874838	19390260	20326294	42366180	43882544	43140020	15965379	16184331	15239347	23140534	24287098	23629748	18347	1382.35	1382.35	1382.35	29520	1382.35	18526	13823	1382.35	398232	529104
Myricetin	319.13699:77758 320.14034:0 321.1437:0		10176657	10301171	9776742	47280064	50988740	47642328	36648260	37338308	36343640	198747	331329	257745	183134	110922	159218	25674504	24568982	1129508	439410	394910	802783	360486	581795	574189	65740	193872	113053	296138	516488	381790	94526	59884	64793	105229	420604	413041	203325	274992	51762	328573	431243	360408	15997271	774964	781261	67515424	65286568
4'-O-Methylepigallocatechin	321.20157:779794 322.20492:0 323.20828:0		188171	398196	146227	91377	114967	65085	97119	117946	124821	31522	48042	47167	10629	15843	14328	270615	393059	361555	46240	9872	43405	34368	32103	15812	29601	48560	42038	18719	34491	987.159	49295	987.159	18735	28586	19141	27321	11984	29810	35086	31665	38085	23386	195576	434987	244825	246471	84404
Gallic acid 3-O-gallate	323.16019:494627 324.16354:43713 325.1669:0		1973812	2164733	1852092	5381	330.414	3786	3978	7813	4943	6023	330.414	6361	4278	4319	330.414	3378	11060	330.414	330.414	330.414	5717	6067	9323	3753	330.414	5670	330.414	330.414	330.414	6719	4587	330.414	330.414	4485	5194	330.414	3716	3486	330.414	330.414	330.414	330.414	330.414	6346	3742	5111	5606
Heneicosanoic acid	325.27115:1056185 326.2745:159222 327.27786:106154	55.0549:877 69.14981:866 81.07023:1182 95.92047:884 127.90388:838 187.2876:993 325.27081:10103	4760082	5484168	7851276	2770944	1081994	1055392	871526	3275733	383569	6771399	6116984	2773157	3017018	1032770	4300803	7014676	3528296	6994397	1844620	5955801	1382991	754365	3341137	2680158	2719421	749002	656074	659300	319779	436578	711444	830222	388627	433761	2247726	750620	658109	365418	383869	1222223	450829	436378	4456600	8007475	4639190	5314782	1410252
Feruloyl tartaric acid	327.17523:469597 328.17858:200937 329.18194:31317		6885270	7240857	7291374	8914134	9932260	9349028	5087438	4940336	5435704	1280698	2232032	318480	756879	306210	1717276	8548427	8383500	8383090	1985270	966788	721805	790177	8757421	1225721	1126563	2795842	2422444	245509	75958	1805147	293876	152509	311321	349599	409494	284923	154118	432806	4832886	2424522	2811516	178536	8024504	8367586	8070264	8163344	8402920
(Z,Z)-2-Methyl-5-(8,11,14-pentadecatrienyl)-1,3-benzenediol	327.25034:10529215 328.25369:1952036 329.25705:414834	55.05498:3080 60.18932:2794 62.50738:2683 62.59896:2856 67.0545:3678 84.21983:3034 98.98419:4045 101.61556:3380 327.25021:120142	3214342	2376694	2840296	56819548	56081332	59966112	32676138	35927416	36666820	282071	439744	303712	877648	737643	142877	1973613	1500342	1256402	1865214	1684773	1374181	906218	859825	669817	953325	812030	472211	2518107	2542343	550219	343717	1257064	443785	4515335	4955488	4430288	853937	1412724	502084	4304372	2843318	4388116	964389	757338	803728	111393696	93508520
p-Coumaroyl glucose	327.289:1342718 328.29235:234208 329.29571:0		537850	549624	691454	4855748	2500787	3911448	4285244	4618694	4941152	5991528	5843844	5165601	5102563	2854695	5027638	531254	459795	435612	3660804	2919472	3263526	14036489	16676555	19884264	5075259	4482830	5401614	5694491	5602423	5654664	6127338	5595348	3351918	5278829	5669962	2791844	9775505	10011189	10028175	6217824	3383257	5778518	490781	7524772	451231	6474968	5778186
Perilloside B	329.15936:231799 330.16271:36035 331.16607:87244	55.05508:8356 57.07071:3298 60.08165:2281 64.45827:1667 65.03937:1592 67.05493:14317 69.07053:5157 71.0498:4884 79.05486:15658 81.07047:12868 82.0657:2169 83.08609:2606 85.47169:1472 85.54144:1640 86.09693:7831 91.05468:30073 93.0703:19788 95.0498:2024 95.08575:6861 98.98455:10513 105.07018:19292 107.08559:5161 108.4418:1490 109.10102:2065 115.05409:2176 115.56413:1579 117.06995:27517 119.08559:1…	403231	671487	547674	343837	159145	168575	104104	126276	187314	254451	241795	172052	81850	47979	119273	530930	452594	525422	102879	122870	86838	57495	399998	178961	105570	90954	101924	136897	114510	156267	202941	174628	40989	195734	167779	186720	48247	156956	98319	196722	50886	274731	605580	329186	665829	188096	201643
2-Methyl-5-(8,11-pentadecadienyl)-1,3-benzenediol	329.24722:2938298 330.25057:749217 331.25393:177953	55.01881:2409 55.05504:9318 65.03937:2251 67.05493:31104 69.07048:5218 79.05485:28826 81.0705:25371 91.05467:29041 93.07024:27931 95.08607:16364 105.0703:25831 107.08589:16772 109.10143:4126 114.41426:2540 117.07017:15250 119.08587:21841 121.10124:9034 129.06961:8459 131.08571:15972 133.10098:11637 135.11681:4068 143.08505:6989 145.10091:10714 147.11678:4654 149.13223:3773 157.10063:5808 159.1167…	2096492	1864158	32971088	23332374	24608454	25985070	11733416	12264784	11619535	38197928	42624676	42145564	18749864	15548062	16099111	1288993	1285086	1037148	29257930	29012050	27972196	16939784	17555962	16997258	21796290	20522056	18669498	24190808	26134366	24205380	27993270	28370310	24860894	18549916	17978368	20785138	15404825	15376341	16376225	19613112	18477480	17962268	929743	789178	707548	32918374	32847206
3',4'-Dimethylquercetin	331.05362:3742522 332.05697:0 333.06033:253970	53.74238:1011 54.63481:968 55.83286:1187 56.96567:8711 57.07097:1475 72.8137:1206 98.98455:1735 100.8428:1172 107.82061:1632 115.50783:1160 118.65604:1263 119.83475:1157 120.67198:1256 122.46481:1075 144.84616:1192 242.37924:1419 331.05295:4226	23763128	11533693	19283122	46298868	11028241	20024770	22676726	37985096	36812512	1860.78	32429	1860.78	1860.78	41705	60188	56053240	38180564	53243932	39043	71418	18608	109467	81580	32290	128388	54556	63095	33404	37377	46884	57319	104289	144725	37515	114767	58674	37370	39604	31666	166214	30468	25710	16922014	24339882	30807346	12237070	5848489
Jaceosidin	331.189:133761 332.19235:0 333.19571:0		53843652	45916500	642864320	583482240	576236096	608676992	535866336	545252416	552397120	570951744	563069440	581108608	569356224	519409664	553230208	40267292	32588370	32231178	586412096	467844096	468310784	1559402496	1550367104	1702985088	573447104	672042112	540101888	508772864	536538592	580377024	602182016	595045888	579729472	580466176	579228736	586164352	935990720	822714560	924506688	616736256	621306432	604122176	41390196	35608344	34771148	704355712	726135168
2-Methyl-5-(8-pentadecenyl)-1,3-benzenediol	331.26294:1377010 332.26629:329444 333.26965:110361	55.05493:8376 57.07065:2962 67.05491:18039 69.07053:8099 71.08624:931 74.49734:1056 79.05116:1002 79.05486:11566 81.0704:12849 83.08601:1868 86.0964:1101 91.04895:2304 91.0546:37825 93.07021:9995 95.04926:2163 95.08569:6051 98.98434:1197 105.06313:1664 105.07009:27531 107.0857:3848 109.10158:1681 115.05393:1574 117.07008:6083 119.08561:14954 121.1012:2842 123.61424:1019 129.06989:2363 131.08521:7…	7583302	7342928	7418966	9758432	10191309	10347656	540292	596084	4075660	990237	1414268	581811	211506	128306	162796	13102779	13448624	13396907	286663	475729	188148	567454	527028	620590	690879	354301	529676	1122193	1406109	1180911	183172	174369	81798	506426	107386	224183	85488	275430	245408	413979	331527	383543	11487903	11815098	11770747	11914374	10149945
Glycerol 2-hexadecanoate	331.28406:2290222 332.28741:738876 333.29077:205144	51.53341:1170 51.57459:1370 52.02454:1397 55.05507:8762 57.03439:2962 57.07068:52652 63.32517:1554 67.05486:12599 69.07051:4683 71.08615:22534 78.67259:1454 81.07053:12053 83.08601:3497 85.10157:7592 93.07006:2817 95.08597:14340 97.10143:1817 103.48056:1643 109.1012:2023 123.86951:1811 313.27322:6024	14894079	11245882	10348451	6658948	6582640	5993189	7540118	42308540	7690638	73675944	9455809	8949421	77563864	7046765	6930176	13093479	14254695	12371654	6890074	6720166	6380766	22587658	225650336	26411194	8350414	8451499	82194616	24804464	32430862	58390576	43007100	79436552	9119119	8974554	48648528	12182500	43660248	24400846	32069258	10366287	10295523	19210584	11421111	11860618	13682406	13761212	2621749
3'-O-Methylviolanone	331.31891:597326 332.32226:0 333.32562:0		79902	138675	134973	9063	906.265	906.265	906.265	906.265	906.265	906.265	906.265	906.265	906.265	906.265	906.265	906.265	906.265	10431	906.265	906.265	906.265	906.265	906.265	906.265	906.265	906.265	906.265	906.265	906.265	906.265	17941	906.265	906.265	18172	906.265	906.265	906.265	906.265	19531	906.265	906.265	906.265	20105	13309	906.265	906.265	906.265
Gallic acid 4-O-glucoside	333.17441:666225 334.17776:0 335.18112:0		700926	341793	644007	144927	405982	372160	477088	413541	335702	152131	405829	362352	382996	135049	251731	539244	543266	493314	120731	270068	179167	64334	371138	413659	339000	332438	407328	548929	139266	194748	270086	118664	111841	435536	105234	512536	233336	462038	286109	561867	490979	368146	668104	616499	663687	96049	82075
9,10,13-Trihydroxystearic acid	333.24203:13008899 334.24538:2692190 335.24874:492780	53.03947:2840 55.05515:9516 55.20869:1470 57.07075:1791 59.04991:1792 64.44504:1496 65.2339:1408 67.05495:19349 69.0706:6280 70.35955:1273 71.04983:10152 77.16888:1370 79.0548:21683 81.07044:31855 85.06531:7961 91.05467:15873 93.06422:1911 93.07026:38884 95.04951:2244 95.08593:54448 95.25672:1521 97.06511:3570 99.08096:1614 105.07024:31151 107.08583:56604 109.06496:4586 109.10144:22320 111.08073:…	30336	41067	60512	2966990	3301810	3513999	942116	545675	609576	2591.18	2591.18	2591.18	2591.18	2591.18	2591.18	214220928	216416576	216293120	2591.18	2591.18	2591.18	96800320	97892960	96797032	2591.18	2591.18	28070	182828368	186381744	181413792	206876336	204526112	204097504	2591.18	46572	35368	60989504	62199892	53592548	36386	38034	36808	81261704	79945672	80571272	19859516	21055572
9,10,18-Trihydroxyoctadecanoic acid	333.24219:3354867 334.24554:634531 335.2489:115854	55.0551:4992 57.07067:2879 67.0549:10098 69.07055:3606 71.04968:5543 79.0549:14853 81.0705:19594 83.04976:1707 83.87828:2046 85.06535:6337 91.05474:10005 93.07027:25207 95.08597:28187 97.06495:1749 100.49043:1507 105.07021:18833 107.08582:34168 109.06435:1837 109.10145:11229 113.09637:1500 114.46047:1715 117.07:4255 119.08556:22090 121.1012:12856 123.11647:3069 129.07001:2319 131.0854:8329 131.14…	91529	53078	101140	818344	668866	2034970	704125	784109	1095472	45317	2309.96	23100	30074	37093	29187	62847468	62593160	61387264	2309.96	2309.96	40479	31910302	33058876	30665348	2309.96	2309.96	44388	54322572	52888028	56287652	50197560	62764836	54156240	2309.96	2309.96	36451	45785772	45673512	44302640	2309.96	2309.96	23686	27382714	27617348	27665780	18011422	16397372
(all-Z)-13,16,19-Docosatrienoic acid	333.27866:1570684 334.28201:431683 335.28537:28156	52.87296:832 53.03938:1410 55.05505:9094 56.91417:714 57.07071:4866 58.06589:1022 59.05:889 63.10887:841 67.05495:23836 68.73461:971 69.07057:8638 79.05053:1709 79.05488:23477 79.05946:1332 81.06589:1301 81.07047:21078 83.08604:4079 91.05469:15740 92.05811:2423 93.07032:28064 95.04973:1353 95.08601:14416 105.04476:974 105.07032:8680 107.08592:13714 109.06503:1369 109.10119:3173 117.06995:1635 119…	11449770	10864036	11479472	789799	611491	5802950	3198918	483652	3058968	708731	784125	7033582	2060564	468452	2280038	11472616	10773481	11243744	8818780	9553483	10399323	1261450	5446472	3313542	7006310	7063226	656372	747244	661529	8019232	817273	893037	898604	835314	10360641	866032	472936	472026	514394	873161	819189	714966	10932308	11314146	11119290	10375334	9566159
Curcumin III	337.1665:6434906 338.16985:1124027 339.17321:2778893	55.05505:1675 56.27032:1372 57.93586:1575 62.48342:1400 67.05497:2122 86.90192:1332 95.08587:2289 102.96915:2076 114.96871:2194 116.98444:7431 128.98424:4432 131.00017:28620 131.54173:1547 134.99509:3950 140.98445:26122 143.00012:21594 145.01559:2965 146.99474:6346 149.01048:6766 153.02065:4246 153.99222:6154 154.99985:11450 157.0159:8686 158.995:2861 161.01054:7169 163.00537:2735 164.99518:2924 …	7955208	7003034	7278424	43615412	40133024	39252372	37857564	36693152	36222352	62923292	66997880	69912584	49692804	53743440	53396444	3394912	3233698	2978870	94660864	95730880	98861472	54754668	55568100	55434444	67313104	65918024	63727068	51685004	52967000	54365348	64737000	66120840	62846408	64253816	66283880	66315616	54287548	55379960	57492576	100360408	99749832	102989600	3758748	3015590	2998111	48623064	52012668
Demethoxycurcumin	339.34476:11647045 340.34811:1314428 341.35147:187160		861427	830160	754718	375888	180553	295669	146962	156693	317483	566641	443039	467434	526881	288761	244085	684671	676555	458689	157934	230231	358029	587203	503947	264253	309650	404029	265844	125382	172117	361118	190975	230070	373286	259902	220932	444390	483345	473956	332679	34042	265912	445340	590744	636731	723503	279313	176488
Caffeoyl glucose	343.20892:223167 344.21227:0 345.21563:0		38389176	37274400	36181688	34816676	35310704	30292896	26538948	30563268	25897966	73721936	69669528	71586488	36139984	38267088	39346924	42205408	42008868	42861104	61483164	61467192	61411492	52224640	53313456	56791656	86236208	80224392	82395680	38356240	37855740	44899436	29384226	33326128	28933274	30216216	33655840	31980312	151746704	151510672	135765280	66907920	63685720	64706880	39000604	38776572	38759088	35411376	35459012
Pebrellin	345.29993:1842233 346.30328:468311 347.30664:48869	54.01153:962 54.54374:1008 55.05503:5760 57.03438:1595 57.07067:43669 59.39443:1091 61.88978:1132 67.05499:9286 69.07054:5730 69.20975:1067 71.0862:21478 71.08974:1454 79.05486:1445 81.07049:7271 83.08622:3233 85.10187:6315 92.30169:1241 95.08592:12714 97.10172:2303 109.1013:2346 123.11697:1964 178.72025:1110 327.29037:6030	277404	151131	215698	206368	161982	52692	174261	148055	188999	168386	213940	205464	121119	97347	115934	258400	263946	314420	88052	78636	125576	113494	98894	83882	56133	69900	85404	138790	112090	39084	109522	38135	152687	112410	125284	133429	94903	177853	127989	73125	149848	72005	380952	206206	328466	99299	93088
AMP	346.00934:17495518 347.01269:1979377 348.01605:226664	50.14546:9732 55.93519:38454 56.05027:12032 57.02237:11777 58.06608:19788 70.06584:190595 70.13:10071 71.93003:62730 72.93796:79520 74.95312:10244 84.35107:11563 88.41091:9501 89.94028:17558 90.94813:47223 93.33679:8620 95.06081:15981 97.07642:115447 97.44334:9413 99.09193:69030 99.94849:27101 101.96433:11167 102.94812:24051 104.96341:19948 108.95035:11727 111.09203:76752 112.09977:400806 113.107…	37566568	102723688	91798560	65468792	63535960	139507136	93753456	48432840	95711896	1862.11	1862.11	36015	21761	1862.11	1862.11	62376692	26760268	51829368	1862.11	30285	30776	1862.11	1862.11	1862.11	1862.11	1862.11	1862.11	1862.11	1862.11	1862.11	22618	21997	18621	1862.11	1862.11	1862.11	27755	1862.11	40667	1862.11	1862.11	1862.11	23835012	75197712	56658500	59653324	69069864
(S)-[10]-Gingerol	351.25266:8639724 352.25601:1647596 353.25937:248066	50.67511:1146 55.01856:1220 55.05499:5444 57.628:1318 63.4318:1290 63.66058:1264 65.28693:1332 67.05492:5506 69.03423:1432 69.07053:4530 71.04983:6578 79.0549:10941 79.81976:1299 81.03406:1559 81.07053:17163 83.04958:1909 83.0861:2548 85.06522:4949 86.62382:1543 91.05463:10185 93.07041:24662 95.08019:1584 95.08595:28812 97.06524:2822 105.07027:17144 107.07917:2317 107.08588:32165 109.10162:15254 …	25109	32424	30965	10252087	11139466	10498328	2687172	1530260	2483688	2510.89	2510.89	2510.89	2510.89	2510.89	2510.89	139400112	137188576	139475072	2510.89	26153	25535	56714648	54834180	54913932	2510.89	2510.89	29777	103659784	106097160	103885216	115521768	117089712	116125960	2510.89	2510.89	27319	29787372	30959562	28576382	2510.89	31348	2510.89	55295100	53944516	52152232	15437534	15003889
1,1'-[1,12-Dodecanediylbis(oxy)]bisbenzene	353.24734:724046 354.25069:216223 355.25405:158810		24454702	24890256	24716080	21070060	22209040	22689136	40543	194802	161322	28547482	26874862	28051916	471064	718878	690707	1540741	1608345	1535975	5203332	4634326	2343503	50106	46728	23112	82064872	72326856	72979392	64943340	62588340	63917544	26416	34434	53956	31351	236477	39650	23912978	24222200	25998382	12552338	11170891	12505481	683621	544670	61528	3463974	3271924
MG(0:0/18:2(9Z,12Z)/0:0)	355.28354:1610232 356.28689:270046 357.29025:111714	55.05508:11010 55.83437:1116 57.03429:2190 57.07058:1938 63.1848:1031 67.05497:24905 69.07054:11136 79.05489:8449 81.07049:25273 83.0861:5179 86.39259:1265 91.05466:5730 93.07027:10650 95.0859:21667 97.10123:2837 99.08066:1490 100.06187:1227 105.0703:4315 105.50768:1191 107.08575:6427 109.10149:8487 111.15312:1281 121.10118:4935 123.11683:3113 133.10089:3161 147.1167:1860 218.86937:1736 245.22647…	2334768	1635243	1126687	7313966	4087382	3560756	2270566	1863810	3531873	26062358	29284288	31938288	16684818	15785065	15000639	1195809	895184	1288525	38382312	41336576	42565500	18574142	19876380	18853242	20901188	23432528	21919212	34974552	38799488	38366596	26547304	22753246	21658642	19823926	19719074	19313300	5415160	5642930	10379828	6548836	8597175	9699143	1663813	2559144	715861	1303730	1071271
Caffeic acid 3-O-glucuronide	357.18185:365554 358.1852:97309 359.18856:57689		61198440	60814224	60228056	13801687	14186477	13483930	20421878	21768466	23028940	56295920	58698652	58922904	15478086	16011470	16289081	16839938	16872488	17514040	18106394	18154150	17550668	9288532	10497954	10893545	34967888	37501100	35631956	74618984	73572152	79351536	15622037	14174924	14490712	12281478	13585382	12755606	30881906	31640974	31763676	14951604	15793754	14368652	36714480	37212868	36798424	25687164	25145600
MG(0:0/18:1(11Z)/0:0)	357.29965:1635084 358.303:370307 359.30636:93678	51.05679:980 53.00299:977 53.03944:1711 53.64769:870 55.05507:25589 57.0342:4253 57.07071:11725 67.05141:1486 67.05497:23894 69.07056:32288 71.04989:1275 71.08615:2724 77.72185:1019 79.05485:17192 79.29233:1037 80.62118:1016 81.07045:23473 81.46725:988 83.08604:16094 85.10169:1559 87.47945:1138 91.05396:1871 93.07031:17124 95.08595:18628 96.3829:969 97.06524:6364 97.10151:8521 107.08562:11872 109…	2407968	1023370	684943	566957	784634	3271750	646722	351765	197122	6668338	6890008	3766309	6757118	602799	6088928	5409169	4667670	2484251	10920696	11539747	9668280	1636610	9817907	17578456	868384	858627	8046548	35273552	2658982	2930811	2234298	2074942	2147100	1155487	1146423	2982611	1187985	615579	657390	614592	706851	1206608	4819446	5117494	4872938	9922837	4962488
5,7,3',4'-Tetrahydroxyflavanone 7-alpha-L-arabinofuranosyl-(1->6)-glucoside	359.21884:1500766 360.22219:425056 361.22555:49230	56.21503:918 67.26218:965 80.61129:1083 83.84304:967 102.59927:1389 266.13885:1175 291.45297:1304 341.20862:8143 359.21906:8405	9537768	9354993	8957136	13549054	13364123	13451186	10565262	10154163	10297827	1249.81	14216	1249.81	1249.81	1249.81	1249.81	8107304	8488577	8457879	18361	1249.81	12498	1249.81	1249.81	1249.81	1249.81	1249.81	1249.81	32049	19297	35999	1249.81	1249.81	1249.81	57520	29665	22697	1249.81	1249.81	1249.81	64188	29368	22710	5126585	4962208	5075296	23728480	23625770
3',4',5',7,8-Pentamethoxyflavan	361.16669:4249113 362.17004:819124 363.1734:1666062	54.91307:1618 57.93575:2885 64.92432:1867 91.05486:2604 97.2928:2107 102.96954:2769 116.98466:15205 128.98462:6989 131.00008:34730 131.23273:2264 134.99481:3631 139.00505:2552 139.77231:2189 140.9843:42610 143.00003:12742 146.99509:4454 148.98969:4988 149.01033:8040 153.02078:2960 153.99205:9874 154.01576:2735 155:15898 157.01546:15094 158.99477:3136 161.01057:5791 163.00586:3476 164.99533:5186 1…	39049476	2165011	2432547	24288502	17871494	20645554	14074666	14566055	15941686	26672148	29038664	35185892	21034944	23310586	24184306	34351732	32518578	1701061	34119108	39684600	39010128	26820752	28685468	28748690	26927852	27977032	26963424	31844866	32332658	33812800	41457252	43369360	35269156	32652018	34616084	33545030	25183606	29402170	29364228	33902376	31881408	34758908	1813281	1252926	1167068	37111216	41071504
Rosmarinic acid	361.2218:174913 362.22515:0 363.22851:102280		3934896	2338211	4025511	230327	895062	650143	250171	616554	211689	295477	252490	246963	403892	1208654	2674810	3493069	3289717	3301615	652419	995922	570661	676480	791182	9475170	248572	1597050	219023	259685	384412	271734	377769	325400	452680	220396	309923	218878	485314	367799	346267	1177414	262746	805976	3494986	3646839	3774826	1771670	1027215
Ligstroside-aglycone	363.30969:485850 364.31304:213134 365.3164:0		1069.26	1069.26	1069.26	1069.26	1069.26	1069.26	10693	1069.26	1069.26	709175	559576	423943	412036	215180	168799	1069.26	1069.26	1069.26	595258	672628	761812	1011613	695804	936847	261380	239767	167957	1351008	1262020	1332624	144968	126362	147918	129024	122735	42085	1069.26	1069.26	1069.26	1069.26	1069.26	1069.26	1069.26	1069.26	1069.26	1069.26	1069.26
Secoisolariciresinol	366.29993:173564 367.30328:477869 368.30664:141082		2211.68	2211.68	2211.68	2211.68	22117	2211.68	2211.68	2211.68	2211.68	1067428	415360	185193	94474	82946	143643	28409	2211.68	2211.68	159568	120329	140231	284893	81778	71357	101810	201119	574273	95507	85515	239189	261913	293672	460018	429808	264771	378966	452696	257496	156145	384646	935273	155748	2211.68	2211.68	2211.68	2211.68	2211.68
Xanthoangelol C	367.18875:1780411 368.1921:250085 369.19546:972560	55.05515:2517 55.11133:1116 57.07066:2946 57.93568:3905 58.20963:1057 67.05495:3816 67.12283:1158 69.07056:3705 69.92799:1160 71.08615:2033 79.05476:3546 81.07034:10236 83.08587:1650 91.05466:3662 93.0701:3924 95.08582:5883 99.19358:1278 105.07002:3669 107.0857:3436 109.10141:2776 115.96419:2546 116.97218:24067 116.98453:11471 117.07003:2426 119.08521:3177 129.978:1198 130.99998:11413 131.08543:3…	10786179	10401739	4713351	549746	1837462	2402874	3295056	6004601	3236505	7223557	7619420	8091216	886602	9390343	8787353	7457649	6808595	6764712	9931077	6748854	9191635	1345414	1441612	1314293	520318	552702	5995630	590488	451295	590077	881184	837406	685022	675134	751604	979794	807772	828066	904903	930646	972668	853674	7190704	7557586	7571814	4965487	7878946
Carnaubic acid	369.35114:10152946 370.35449:3207170 371.35785:655650	52.59016:5985 54.98221:6624 55.05494:43249 55.34797:5955 57.07066:43889 58.79156:6768 65.36717:6730 67.05487:74423 69.07059:69810 71.0862:20024 72.59027:5834 75.83398:6805 79.0547:34654 81.07047:131047 83.08603:47771 91.05467:33415 93.07036:61955 95.08588:130174 97.10133:19775 105.07022:99091 107.08568:66011 109.10137:92924 119.08553:70753 121.10133:41191 123.11674:26317 133.10094:48020 135.11676…	2923608	9745053	13778989	34745476	15617049	27713902	38504116	50565780	41931488	34873172	69961680	123068840	50701000	61786484	40644592	6655042	22488812	20108038	18227832	16554070	22674666	59611660	56907048	62546164	19096992	19173600	6291128	14128449	5258836	3367223	8204176	7833851	4565714	3930801	2632326	3295891	15869506	6957917	17709996	8656845	3440244	10267124	27721726	24292368	29070514	43329168	45101408
Curcumin	369.41605:63704 370.4194:0 371.42276:0		15060205	19445206	20993574	9718066	8336743	8107700	12419193	6821454	10739152	7346938	9321125	7602740	10427788	4853624	3909313	10092920	3885246	6116066	2295066	2084829	1938406	3150622	2561866	2078612	5820344	3028179	2004510	2532235	3643574	1814320	2393105	1854968	3209907	1754580	1653430	1515053	3420604	3209818	3873994	3616640	2713840	3608088	6007519	5736676	4908060	3345685	6433331
Isoferulic acid 3-O-glucuronide	371.22763:862246 372.23098:168137 373.23434:29054		190332400	321601920	280777760	233559488	15210365	15890106	175464368	173619248	16005514	18106964	298928928	22164442	221777056	291049824	268230064	256232064	258385904	220875312	190479440	293420864	275318944	309313120	311181184	326681024	445526688	317267424	17618008	253916976	278242688	222706432	20955316	20522416	17535686	252481088	231578048	15284039	15477155	17420124	19952344	18690892	18113130	17162248	226412832	236215984	240422288	219603424	230428560
5-(10,13-Nonadecadienyl)-1,3-benzenediol	371.27615:3369046 372.2795:745352 373.28286:394223	51.83226:1802 57.07046:2104 100.2112:2400 101.05994:5111 154.56415:2485 371.27609:109321	563198	441679	462810	1353289	2956000	1896562	3524144	3598430	1520221	32776662	36951464	27361644	26629988	37795412	33515314	1189965	649840	2737740	36115596	33682928	40915716	55873264	13396612	108920576	16863534	30586036	21307046	67800544	69913272	69714560	7847108	17787410	16647159	26099960	15373553	25786718	2081483	1895302	809315	2032376	845242	1235536	610434	527493	665063	1277272	5348262
Sesamolin	371.44131:342746 372.44466:354860 373.44802:0		352672	799235	297874	369617	254419	477986	1156832	2270122	569120	918128	2674124	1149623	1044469	547994	587653	87770	3759.33	37593	829128	494482	890015	271926	791283	384272	552551	639719	529993	496868	471330	763690	375026	416540	355583	522313	855110	412135	668104	659272	606962	371568	950019	1092349	84262	729875	135451	64479	77688
Dihydroferulic acid 4-O-glucuronide	373.22592:1843560 374.22927:174567 375.23263:0		3092940	7540522	3797959	1578487	802664	1331971	961620	705508	889601	1295867	2981848	4296650	1204360	5504294	3285277	6305494	4402215	6561330	2753494	1777229	5430465	1628825	3717078	5947806	2701376	2593205	3174769	2800687	3426288	2867041	1001605	938154	1996677	2126454	1795529	454948	454076	1081439	562926	535793	3975237	489105	6682377	5799281	6342226	2936886	1866022
3b-Hydroxy-5-cholenoic acid	373.27356:4494242 374.27691:1097443 375.28027:202276	55.05509:16782 59.05002:2294 61.84245:1463 63.09702:1858 67.05502:15635 67.96071:1709 69.07055:3586 73.9798:1540 74.08329:1941 79.05496:11934 79.89078:1752 81.07052:23832 83.04998:2700 83.08614:10572 85.06521:6257 91.0547:10932 93.07041:18956 93.54856:1787 95.08585:25851 95.19852:1722 99.04418:3155 101.06008:8251 101.06683:1647 101.67873:1831 105.07026:24523 107.08593:22987 109.06531:3656 109.101…	39140696	39930700	40001160	36542484	32238958	34972864	60633	42992	27105	45053544	46042020	47127520	1281875	848522	1273839	723070	792753	367882	6759006	5991473	6459833	91412	27558	69249	129593824	133201528	132655040	95591808	115083880	114121064	34268	28777	26373	2637.26	86501	33093	41285548	40297784	43434172	18995330	18128178	19457950	222135	263826	337280	1038067	1121857
5,6-Dihydroxy-7,8,3',4'-tetramethoxyflavone	375.27194:343223 376.27529:0 377.27865:168803		1483.8	1483.8	1483.8	1483.8	1483.8	1483.8	1483.8	1483.8	1483.8	64697	38426	69112	20236	22228	27849	1483.8	1483.8	1483.8	108147	107349	165004	155697	253221	37240	20759	21806	56535	146845	115072	162110	1483.8	49842	29163	18675	58780	122237	1483.8	1483.8	1483.8	1483.8	1483.8	1483.8	1483.8	1483.8	38099	1483.8	1483.8
Todolactol A	377.32565:606008 378.329:204582 379.33236:0		37747	17976	72596	5250	6516	9982	6318	4635	7067	270.342	18602	270.342	15163	19746	31520	2947	270.342	270.342	17388	61290	58052	18966	5107	6063	48066	41579	32404	202757	241769	84286	18077	33456	18169	20268	19046	28979	11307	30293	40068	18984	21078	27842	10260	5725	3747	40876	18413
Sphinganine 1-phosphate	380.25598:18155336 381.25933:3395383 382.26269:436863	54.5817:5789 55.05505:30909 56.05029:7808 56.253:4298 57.07063:31939 65.03922:6118 67.04253:14771 67.05504:42882 69.07062:23810 70.06596:16072 71.08629:10498 79.05489:75997 80.05027:15284 81.05793:23399 81.07069:33403 82.06577:285461 83.08599:7358 86.53617:5931 90.83244:4924 91.05476:16916 93.07025:62228 94.0658:10493 95.04975:9991 95.07324:18022 95.0861:17572 96.08128:77917 107.08572:14047 109.1…	262780000	259573664	257901280	174773296	197818608	174003392	117556528	113276856	122578432	245816768	242247024	261489712	139766656	141364016	132989144	238065440	237840400	238757136	138068880	111647664	112489760	140443488	118570352	120120184	166384384	168295232	166999664	196231536	188865904	191379136	159969376	154430048	151540992	148432304	146486160	153412976	90365224	92968952	94123376	119219712	120738952	116458472	99568616	96777640	95021552	315208704	307218592
Tectorigenin 7-sulfate	381.25076:189692 382.25411:0 383.25747:0		208396	142736	39930	57999	45385	288974	59690	167783	144076	183795	45382	79896	53341	199558	82492	52258	77387	155392	386646	260470	287227	468240	784731	1370008	535704	29650	21628	398988	228993	420551	166811	38691	132239	21107	80949	47782	93639	41705	21310	20303	20669	41129	192930	122005	268428	128187	29548
Cinncassiol A	383.19958:2156222 384.20293:509913 385.20629:112640	53.00301:1936 55.05503:19014 57.03426:5000 57.07075:6569 59.04992:10378 65.03928:3373 67.05495:190050 69.0705:3654 71.04975:4122 71.08631:2769 74.48276:1799 77.58132:1698 79.05489:3734 81.0659:2348 81.0705:35295 83.08608:16235 85.06516:5191 91.05412:8850 93.07011:5593 95.08601:11986 99.23355:1653 103.81415:1920 107.08578:4239 109.10143:86669 111.08055:3963 118.96765:2194 119.08561:4658 126.04107:…	3882970	1385897	792191	122193	96040	137654	260879	125801	77463	183490	97845	72569	11308	25775	25179	985417	589678	593689	86246	46779	21848	21065	28689	16471	28973	8035	24325	46874	10671	45631	50803	44582	40740	46611	137103	92129	25363	15468	54134	111887	71141	38128	1040583	412461	515294	202994	110838
Quercetin 3'-sulfate	383.19958:2156222 384.20293:509913 385.20629:112640	53.00301:1936 55.05503:19014 57.03426:5000 57.07075:6569 59.04992:10378 65.03928:3373 67.05495:190050 69.0705:3654 71.04975:4122 71.08631:2769 74.48276:1799 77.58132:1698 79.05489:3734 81.0659:2348 81.0705:35295 83.08608:16235 85.06516:5191 91.05412:8850 93.07011:5593 95.08601:11986 99.23355:1653 103.81415:1920 107.08578:4239 109.10143:86669 111.08055:3963 118.96765:2194 119.08561:4658 126.04107:…	3334148	1043628	4103080	4349430	3750042	6766052	5218969	6769065	4836061	15270924	6066220	7079229	6041219	8349356	5106804	1005773	4600050	1109885	3662001	7870757	8086715	8409189	8525248	3424162	1908717	8032690	5950484	6081746	3814454	4322447	4266992	5964255	4124818	6281348	3454810	3706592	7607197	11967875	13063378	7077748	9363955	4164116	5140857	1220481	875772	9708742	7083250
5alpha-Cholest-7-en-3-one	383.36691:2597778 384.37026:1018254 385.37362:364687	50.40379:1633 50.48981:1310 55.05508:15126 57.07069:16343 58.51627:1632 67.05496:24942 69.07062:17645 71.08616:7495 72.81725:1446 79.05493:14002 81.07048:63335 83.0862:12614 85.10174:2642 86.00236:1462 91.05465:9311 91.96338:1768 92.35468:1721 93.07037:19718 95.08594:35487 95.23795:2087 97.10147:7096 105.07032:19997 107.04958:9899 107.08588:17186 109.10143:27496 111.1169:3168 119.08547:15827 121.…	1078649	3561820	4016564	2878730	7775046	6545977	11177308	6560120	3415511	22126096	19171464	5891978	5124210	1939693	2701406	2311894	2978262	2306541	11390057	10350680	6698459	12293465	6270749	8137485	25989170	21159834	4190296	3351784	2697375	4900539	7674105	4835526	6038134	4942566	2398084	2829276	1938719	7295234	6097182	6693665	10943812	8020110	30395242	2632720	4179088	23293960	28391264
5-(3',5'-dihydroxyphenyl)-?-valerolactone 3-O-glucuronide	385.2558:1145401 386.25915:217933 387.26251:552852		1685928	1606422	5300354	2066716	2664012	3124472	1764221	1491535	1617895	1161980	2311052	2054003	2460616	1166636	1449877	2518571	3989187	3246491	2649055	1522038	1302310	1481617	872483	3798854	1771684	2576236	2076562	2364126	1499438	2435335	2838703	1801952	3663838	3991948	2710990	1929669	1977771	1833784	2048570	2221639	1661042	1038734	1620946	1227453	1959178	2095601	3572137
Cholesterol	385.34616:1460074 386.34951:365446 387.35287:50724	55.05505:6129 57.07067:5648 67.05499:12237 69.0706:14506 71.08617:3306 79.0546:6530 81.07036:17992 83.08609:6267 91.0547:5869 91.56667:1433 93.0703:11072 94.65219:1218 95.08592:22375 97.06494:3063 97.10143:2205 105.07018:16259 107.08592:9467 109.10129:10460 114.16934:1403 117.07001:4923 119.08574:10476 121.10124:4997 123.11681:4446 129.06982:1689 131.08549:10367 132.08304:1260 133.10107:7577 135.…	474745	2496195	457379	15760041	14739674	9675383	3963442	4402187	8621961	439774	258201	208339	135938	231587	121368	21906464	1620040	24238576	104256	67346	108755	219578	129071	304745	63259	114920	227901	327099	226927	195776	281565	689112	167608	458543	239066	138555	141649	99793	206036	437533	516075	408203	19544924	1633870	10697277	15393759	15950132
5-5'-Dehydrodiferulic acid	387.27103:115360 388.27438:0 389.27774:45922		15912	12183	33358	107990	259845	284518	63250	64900	42104	547.869	547.869	5680	547.869	547.869	547.869	270463	534526	551455	547.869	547.869	547.869	547.869	547.869	547.869	547.869	547.869	547.869	547.869	17230	547.869	7015	547.869	547.869	547.869	547.869	547.869	547.869	547.869	13431	6297	547.869	6400	336818	301177	582086	160172	109236
Dimethylmatairesinol	387.40344:82886 388.40679:0 389.41015:0		467454	596655	486650	3256	4630	5973	46945	44796	52731	10966	11423	325.614	20780	40311	71339	95400	53718	79708	71777	71965	83586	4812	3769	3359	61342	26786	76075	159204	144464	85464	16587	29154	24408	57579	56047	47803	13684	19103	30931	14726	35382	38549	241104	257276	251256	52268	45998
5-Sinapoylquinic acid	399.30756:1659480 400.31091:175944 401.31427:40257		24758058	23643448	24980228	19572422	20874992	18975422	19029392	19031274	19657714	29612750	27527514	28816154	20293048	17906510	19563776	23884336	24855608	1039996	22654240	22171942	21842492	32004432	35644956	34171996	21971514	23431298	22440944	20459428	19536736	20479028	17032160	16636711	17037142	17241658	16746202	16054484	78934504	74381080	73672320	40378244	43131116	42093172	26275898	977081	1089412	23708414	23049396
L-Palmitoylcarnitine	400.3421:15070669 401.34545:3719918 402.34881:394195	51.67474:3001 57.03429:28674 57.07072:26722 58.06592:4669 59.07409:4728 60.08158:85475 62.03518:3057 67.05509:4849 69.07072:6378 71.08627:16252 79.72318:3130 81.07052:8291 83.08594:4930 85.02895:918517 85.10175:5678 95.08585:7616 97.10092:3561 109.10159:5550 129.07806:3900 144.10204:23484 221.52359:4107 234.75491:3694 239.23549:4094 264.10449:4256 297.29874:8469 341.26987:22108 400.34204:174539	190573936	184968640	184421824	123588048	123148280	122440560	66457768	65069912	66393212	119567608	119438008	132348912	77391952	67375688	70375872	105290992	105460808	104520472	91788192	88455696	88124568	40037528	38538304	40801444	85996960	82839568	82405832	105977312	109092120	114495792	94432552	92997576	90213608	108884456	113411440	107463800	60359008	63621928	60769588	89945440	90104040	89725088	76649192	77700880	76772384	108754472	101361016
Oleuropein-aglycone	401.28754:239889 402.29089:0 403.29425:0		1993856	1913156	1910279	25630	206851	260570	573863	120617	244776	187557	46491	1592.09	18612	1592.09	1592.09	20491	25308	80010	1592.09	1592.09	44084	1592.09	1592.09	1592.09	38471	16756	1592.09	1592.09	21035	18486	1592.09	18796	1592.09	1592.09	1592.09	17867	20076	15921	34595	1592.09	35025	24836	73484	118267	137558	61557	78309
3-Hydroxy-1-phenyl-1-heneicosanone	401.341:17812684 402.34435:5207653 403.34771:798233	55.05506:20396 57.07072:41683 59.71355:6363 62.74466:6525 67.05494:40387 69.07053:61889 69.69267:6270 71.08605:26311 78.51991:6637 79.05459:35029 81.06583:11991 81.07036:160670 83.08614:47879 91.05479:13335 93.07016:35644 95.08583:161192 97.06471:10228 97.10152:17144 105.06985:21166 107.0492:12284 107.08551:51529 109.10133:56373 111.11663:11732 117.07014:8403 119.08537:22377 121.06433:12283 121.1…	21592496	20682764	22568632	20325106	20173624	17103784	7265215	7095092	8171233	200132	125588	285101	179760	90772	145036	281822432	278195616	295520896	469475	271893	498490	170892	207128	350067	250258	325052	500224	579530	142075	147595	92723	101690	100368	144129	171870	295142	99157	74453	124468	539818	522002	491204	241608192	240562720	253501504	227093856	212117008
5-(16-Heneicosenyl)-1,3-benzenediol	401.34106:6887264 402.34441:2183670 403.34777:368455	54.70609:2493 55.05502:10896 57.07062:13872 65.5824:3016 67.05486:13430 69.0339:3367 69.07058:22955 71.0861:13008 79.05473:10889 81.06589:4772 81.07047:72945 83.04931:2893 83.08614:15446 91.05463:8134 93.0704:16558 95.08011:5217 95.08593:82197 97.06478:4087 97.10107:9448 105.07006:14116 107.04918:8944 107.08585:16726 109.06503:4021 109.10166:24278 111.11724:3584 119.08541:8702 121.10136:16313 123…	1260082	1204229	1298301	289722048	289919232	260327552	104572776	100313896	110689024	1350145	1065232	857981	812860	548114	467038	14203395	11885668	14722202	1257706	1034539	1497686	2202577	1320813	701749	1126730	684534	643241	1272606	1465757	861843	211801	497851	455129	2011349	1439791	1083451	286846	577585	434673	8751195	8950041	9148348	12293288	8804567	10888928	93108024	212117008
Pelargonidin 3-O-arabinoside	403.28192:156915 404.28527:0 405.28863:0		683075	530080	595704	105544	70627	152239	231742	98226	188948	90.4323	90.4323	28627	90.4323	90.4323	90.4323	162741	46947	23937	90.4323	90.4323	90.4323	90.4323	90.4323	90.4323	48571	57801	90.4323	90.4323	90.4323	90.4323	90.4323	90.4323	47316	34897	34367	42655	34963	90.4323	26134	43467	29621	35831	122663	73801	1113436	90.4323	904
Oleoside 11-methylester	405.29968:269052 406.30303:146193 407.30639:184100		9282	36663	11813	523.489	11044	6222	523.489	7160	5235	64311	75503	53753	7562	6421	7139	9077	523.489	17039	47306	96210	107579	13341	13963	15882	8083	8996	6043	15513	24289	35792	523.489	6817	29207	9770	40998	47929	7032	11606	6783	6659	22122	13427	7386	8584	31213	14226	8065
cis-Resveratrol 3-O-glucuronide	405.3764:61099 406.37975:0 407.38311:0		38827	17776	1235.75	14676	22990	1235.75	59814	19058	39078	75724	1235.75	26600	17635	24148	15348	21042	1235.75	1235.75	17532	1235.75	34036	153472	78203	94881	19373	56186	41351	84730	43974	38445	36249	42273	20328	44007	43819	68547	37202	78189	54018	62662	50932	36599	20284	38986	37410	1235.75	1235.75
Piceatannol 3-O-glucoside	407.30014:441752 408.30349:0 409.30685:0		287160	207608	208196	603650	334595	268978	241281	438482	348986	137706	471141	345811	249391	279137	42211	33738	26922	121080	262111	132000	258465	419605	149574	387669	332120	173438	118270	209387	347522	615094	432182	638637	647782	266780	174512	376331	287875	471572	231883	448239	426522	218628	97514	42460	1126726	1292939	634111
6-Geranylnaringenin	409.48187:32045 410.48522:0 411.48858:0		10895	9700	47478	6689	16055	16697	46320	22641	56608	48548	68472	48329	40387	18318	21769	9992	28691	46065	44907	16252	27334	5510	46742	16429	25954	14023	42793	34028	29152	23770	30878	24817	26864	7559	16157	10276	40975	18596	9246	40574	24237	66159	18899	17136	19178	39113	23098
Apo-8'-lycopenal	415.30258:4804484 416.30593:918422 417.30929:177051	57.34746:2339 60.64631:2796 69.0675:2732 88.71106:3136 415.30249:238189	149564	200265	142930	243192	237650	394197	149563	64122	163572	110854976	111244336	123274752	96785952	100015488	80700072	1141227	956375	1108549	231506208	282765248	216510944	35278260	36253816	434278368	6084864	5863070	5864072	14502077	13759052	14979217	2792284	3110663	2986658	7055038	6817462	6406299	18849	18341	49095	90898	392736	1057975	487101	622957	420550	41302536	38122308
Daidzin	417.28894:332750 418.29229:54554 419.29565:45804		1142923	3077302	5848829	2535519	922997	1848885	2312732	2021685	3581700	4904223	2609414	1647910	5556690	3193405	6292958	4840103	3301503	5500907	4031968	1166577	1347182	1247565	4196905	2141782	4300348	6257528	5738274	3486172	8611899	1805970	1458659	692179	3486332	1417373	1252534	3127814	1901294	1769626	6560048	4859660	5061212	4488381	5534370	2365420	6475314	1189324	3695592
Salvianolic acid G	419.315:257237 420.31835:85777 421.32171:0		259434	1031983	601506	614094	594295	620557	479396	397997	398992	173976	88155	120530	284653	89795	134530	6949976	6854256	7038124	178376	80869	298650	188523	163317	251723	136473	155933	162265	88554	76577	138495	121084	84005	208235	134479	155025	355631	167736	236767	164897	197972	165557	231946	6085126	6254552	6164144	4444032	462975
Elaidic carnitine	424.34171:9298916 425.34506:2469458 426.34842:431236	50.7371:3249 55.05507:53461 57.03429:27780 57.07079:2765 58.06583:5904 60.08154:99429 60.08443:6441 67.05494:23734 69.07053:71601 73.61088:2737 79.05486:8284 81.07038:28026 83.08606:29313 84.42554:2646 85.02891:843965 93.07027:11644 94.17484:3041 95.08591:34073 97.10153:11530 99.20257:2965 105.07047:5337 107.08591:7849 109.1013:12992 109.10798:2826 120.32475:2953 121.10104:6580 129.07864:4472 129…	65891548	64785992	63953212	31363846	30052628	33386760	20246918	20178526	19790676	57874012	60427616	66598580	22349704	22245504	22408960	20728826	21661124	20655106	42885676	44748080	42146252	8085983	8475162	8530144	31923180	30464066	31819000	35484096	34031460	36196200	28654880	26467330	29506234	36650532	36295656	35849184	16296076	16252678	15550137	34198608	36674912	36640960	22803994	22349178	22148108	16035760	18105628
erythro-6,8-Octacosanediol	425.44604:6018613 426.44939:2088331 427.45275:410579	53.17778:1267 55.05506:6287 55.98752:1089 57.07067:77572 58.0659:33622 60.08191:1228 67.05498:11091 67.1665:1283 69.07053:11876 71.08618:60319 73.02379:1231 73.05152:1297 77.05461:1181 79.05495:1388 81.07049:15022 83.08611:11205 85.10164:41278 86.09687:30961 93.07026:1733 95.08588:23351 97.10174:9779 99.11714:2957 103.1233:3842 107.08537:1870 109.10149:13472 111.11687:4555 113.1328:1363 119.08446…	4545006	4592035	4767036	3143226	3079420	3126246	176.31	176.31	176.31	3518789	3834741	3295195	15498	10560	9871	12717	55335	32909	3417770	4441466	4555473	3916239	4028613	3880960	66737	1763	56460	176.31	176.31	176.31	237237	260227	117286	14899782	14631733	15617887	10626175	11071487	10568742	4451049	4573609	4720538	47531	31149	16518	9972107	9530998
Stearoylcarnitine	428.37308:5498988 429.37643:1520887 430.37979:399147	51.57386:2217 53.48994:2523 57.03423:18153 57.0706:21416 58.0659:4375 60.08152:76696 60.08443:5381 62.41501:2956 62.52926:3335 67.05501:4026 69.07046:4337 71.08619:13026 81.0705:7409 83.08613:3642 84.08143:3046 85.02887:748126 85.10152:6080 95.08586:9175 97.10172:4579 111.11791:3331 144.10149:13383 149.3484:3688 211.05493:3681 267.26834:5364 279.77209:3619 300.40448:3336 369.29999:17516 428.37268…	49245136	49460424	49324360	28749744	28951406	25291924	13993092	13461611	13895103	48770136	43124400	43027276	16846492	16091408	14360785	37090300	37245936	37035544	20588392	20822686	21352364	10402350	9586011	10118807	28748582	31359352	29583218	49752516	52034224	47532552	27511210	27473532	28532926	28491212	27176418	28287194	17613982	18584638	18256370	20723638	21010698	21275584	21572582	21175110	21081818	24819700	22339056
Daidzein 4'-O-glucuronide	431.27643:1193250 432.27978:317540 433.28314:0		1268234	118065	586530	523956	570850	1790243	667390	1213442	1801531	1579937	1674054	394295	221523	459416	273832	28683	10147	220379	98632	85131	10458	1441064	1054594	111699	239380	193644	60008	92544	45553	107204	207431	212840	261930	131659	187702	118861	60106	436268	131286	44778	82583	84672	340973	293628	324066	1160480	2292440
5-Tricosyl-1,3-benzenediol	431.35153:2042304 432.35488:534039 433.35824:71131	53.65739:2165 55.05507:7317 57.07075:26982 59.15909:2370 62.55114:2562 67.05499:3424 67.06865:2776 68.93206:2311 69.07059:4618 71.08617:11451 81.07044:7879 83.04989:3290 83.08619:4893 85.1016:7095 95.08605:6973 97.10149:4215 108.29233:2866 137.05981:17565 147.08051:3191 151.07509:24513 152.47232:3056 161.06009:3946 165.05453:5836 165.09085:8739 167.07013:54139 175.07396:4161 184.07213:4999 189.09…	1991190	7567361	1777548	2100630	1883991	8028573	2412997	2631949	1781842	7270383	2243175	671058	233577	104773	287694	1205532	1027245	2921671	174292	206366	273741	11833915	6575108	2471838	266347	418746	202750	191311	291145	533909	498218	255942	245907	174174	343107	253275	557632	762648	223692	170572	40359	195424	9962253	11468180	9603911	1638573	9107700
5-Tricosenylresorcinol	431.67834:194756 432.68169:40173 433.68505:0		64776380	34376268	9218631	2401919	6480121	6809184	5317794	4744608	1745254	7076143	4596454	1352938	3423678	5237286	11192596	39878916	17886934	27971272	5586708	6690396	11850045	46087020	36854648	26405326	48156508	25933478	20691428	25014582	54937196	28941672	6687838	38153316	4276893	11325407	25054752	20743184	11801094	11796837	14593933	16764938	11343742	13777337	50009984	15305815	18119066	20760948	26308218
Schisandrin	433.49045:640538 434.4938:0 435.49716:0		6570990	6864084	6953227	11952	30658	27827	81288	72962	31437	602.411	602.411	602.411	14442	602.411	602.411	20205	67791	54213	602.411	602.411	602.411	602.411	602.411	35329	602.411	602.411	602.411	602.411	602.411	54690	602.411	602.411	602.411	602.411	602.411	602.411	29356	20597	602.411	602.411	602.411	602.411	43991	20244	19569	29708	37849
5-Tricosylresorcinol	433.76346:8232304 434.76681:2685319 435.77017:712484		1424844	1560663	1016069	1817746	2054862	1924974	263.091	263.091	5426	263.091	263.091	263.091	263.091	263.091	263.091	43528	123577	27576	263.091	3455	2631	263.091	263.091	263.091	263.091	263.091	263.091	263.091	263.091	263.091	263.091	2856	263.091	263.091	263.091	263.091	263.091	263.091	263.091	2651	263.091	263.091	263.091	3856	12796	21432	9983
Delphinidin 3-O-arabinoside	435.36761:397257 436.37096:180272 437.37432:70229		1128922	458289	675038	317599	326605	175844	155523	197516	246319	348892	416670	542321	342594	499651	330827	290745	552404	506496	472245	315214	304556	312403	189706	355304	123981	261363	255462	184020	334105	190684	343539	141825	293362	184042	473332	181710	482252	1254842	796236	344058	326852	887835	563283	1110310	631479	276925	817440
LPA(18:0/0:0)	437.24274:1336066 438.24609:131245 439.24945:0	64.71052:932 70.06584:3572 72.0815:5054 86.09692:44613 86.10219:2153 89.0108:1017 93.3506:992 98.13493:1081 103.25546:991 112.0869:1903 115.08692:1348 116.07081:2483 127.05007:1715 130.06128:1201 133.9389:1072 143.11777:3291 157.09871:1117 158.09247:3051 171.11205:1728 173.05563:2138 175.11923:1951 224.49226:1166 230.07616:1763 418.24045:2344 437.2413:4256	164603152	153603264	193055216	42372680	40434304	40507460	58044	135765	82089	7887	12202	42061	4438	8097	8420	2395039	2634384	2240241	57829	72609	117784	40606	93189	48795	50114	52453	68947	21447	31109	35360	3831	305.986	3060	13549	13143	3685	3085	305.986	305.986	305.986	305.986	305.986	421375	356080	179303	1635593	1540568
13'-Hydroxy-alpha-tocopherol	445.36728:3165262 446.37063:1067510 447.37399:212320	54.30133:2226 55.01866:4267 55.05506:27928 55.94705:2055 57.07068:36094 57.48757:2291 67.05495:9464 69.07054:54991 71.0862:17618 79.0547:7174 81.07045:31223 83.04968:2616 83.08601:32610 85.10158:8982 93.07014:17556 94.3297:2270 95.08585:31230 97.06491:4078 97.10166:18244 105.07025:2769 107.08583:18110 109.06481:4360 109.10146:13797 111.08074:6906 111.11707:8117 121.06471:4164 121.1011:7695 123.08…	3730340	3813578	4124134	17050676	19177868	6253840	31048556	15383038	18987010	5376972	1579674	1728111	717308	3133214	1955568	3881085	2089447	1655556	4409288	1987928	3651140	13156612	1285709	2525368	1865914	2657049	3179015	3335946	7948999	2356092	6271149	1727180	2196691	1171897	5854608	7079092	5800536	3320800	1841710	4114796	14595868	15060780	2158272	1386189	1279460	1373209	4411076
Kaempferol 7-O-glucoside	448.26904:1399542 449.27239:295306 450.27575:65561		2345.32	39407	2345.32	2345.32	2345.32	2345.32	2345.32	2345.32	2345.32	495589	326788	270062	324851	142153	149890	29961	2345.32	2345.32	237557	422362	326922	35203	2345.32	40365	164733	58984	216500	72506	94874	143796	663901	172535	535219	765504	742056	557537	114202	86116	104454	997877	709335	992002	23453	24096	2345.32	2345.32	2345.32
6''-O-Acetyldaidzin	459.4234:971449 460.42675:109964 461.43011:0		458571	443367	488128	16293	315117	354700	228685	315424	328777	223984	293075	317491	14607	26299	282358	490176	50122	441350	135537	16230	65953	1169555	1244387	803485	76768	142508	234753	152331	30752	80987	167178	107988	161978	39693	209497	100657	529282	747200	396024	47463	201760	113442	436719	421425	443422	208928	109912
5-Pentacosenylresorcinol	459.76321:334972 460.76656:3200084 461.76992:332476		7936307	7350608	7502644	57464	59934	114827	3099	3727	244.971	244.971	3082	244.971	244.971	244.971	244.971	244.971	244.971	244.971	244.971	244.971	244.971	244.971	244.971	244.971	244.971	244.971	244.971	244.971	244.971	244.971	244.971	244.971	244.971	244.971	244.971	244.971	244.971	6177	244.971	244.971	3319	244.971	3164	2910	244.971	3673	244.971
Methylcysteine sulfoxide	460.2684:6273548 461.27175:1797436 462.27511:364132	57.03434:5655 64.15187:3427 67.21545:3502 69.03422:32775 71.00891:3353 71.04981:3685 78.12674:3476 81.03401:4427 83.04961:16198 85.02879:10132 87.04441:4393 88.39362:3676 91.05462:9239 91.38019:3487 99.04459:6577 107.08583:71910 111.04427:13176 113.25021:3693 119.08562:490579 124.21221:3843 129.05487:8976 133.06476:5619 135.0804:135605 162.44603:4922 163.75493:3729 199.6722:3898 248.17181:4353 28…	11018792	10583389	10227702	42983752	33631572	43542912	21860396	23158800	22567484	15130875	12510768	13202908	14580050	9205700	7972054	15929424	16757989	17228884	9323905	12428783	11182768	45125684	57088832	54191616	10151218	10244363	10514574	10679100	11929148	10301890	6179045	8408937	8351926	8561738	8870916	8828880	15882583	15890541	16853900	7899781	6766528	6952326	18101386	18530284	19039270	9993035	11126313
Trihydroxycoprostanoic acid	463.37778:1112117 464.38113:374274 465.38449:356360	50.28891:894 53.95909:999 55.05503:5228 57.07068:9891 67.05509:2033 69.07057:8776 71.08626:6177 81.0704:6004 83.04971:1209 83.08601:5956 85.10181:2637 89.84655:1030 93.07022:2682 95.08585:4187 97.10146:4292 107.08588:2207 109.06514:1944 109.10136:2507 109.18728:1127 111.08083:1210 111.11678:1662 121.10117:2155 123.1166:1099 125.0592:1562 131.08517:1240 133.10184:1421 135.07996:1989 137.05971:6464…	8958112	7095336	8685449	6653320	9662028	11305064	9715274	6039154	10100514	168118	80105	59819	129356	118284	160025	13154978	13752160	13416691	222900	329247	184446	202701	222836	438746	392306	281033	169311	465796	513716	288424	353225	376990	321473	260511	284056	115958	136978	184496	337156	1214079	781849	935680	9538214	10194670	10169587	15506959	14496639
Chrysoeriol 7-O-glucoside	463.39145:323318 464.3948:0 465.39816:0		34702	43694	30611	2800743	2620694	2249956	1144960	949604	1022371	19970	1295.2	1295.2	1295.2	39451	1295.2	1894591	1926046	1927015	1295.2	1295.2	1295.2	1295.2	1295.2	1295.2	1295.2	1295.2	1295.2	1295.2	36386	1295.2	1295.2	24585	1295.2	27428	17968	1295.2	1295.2	1295.2	1295.2	1295.2	1295.2	1295.2	1476150	1365141	1445642	948500	1421047
Quercetin 3-O-galactoside	465.37848:442226 466.38183:221732 467.38519:173866		2893258	2706562	1841472	366453	484025	577357	695463	382769	445522	569718	569178	380821	1061112	575188	669645	1855006	1315942	928982	476761	607391	509516	941627	449303	601483	416196	409824	329878	437170	361080	645908	457564	289584	260856	358856	264029	228118	628042	131464	377008	335846	681738	561836	1362701	1457859	1396235	492769	402802
Delphinidin 3-O-galactoside	465.39343:446121 466.39678:0 467.40014:663048		3199179	320262	387091	875.114	13358	39060	13250	17564	35477	18648	32764	15846	18157	875.114	21547	863127	332155	164586	48341	19319	78574	875.114	84970	18949	11387	65607	37958	44649	37475	36226	20970	39835	31412	54238	8922	12615	23000	30771	18442	13790	20588	25495	615535	285679	415892	82578	77958
Charantin	472.21698:69031 473.22033:0 474.22369:0		13027861	12592151	12267998	21671560	20755862	21285892	3955947	4004058	4233206	11279609	11481738	11450352	11609520	11185084	11707529	6027278	6035466	6362338	9384876	9387054	9327837	2622739	2691383	2662970	23009768	23376496	22898956	14825774	14000398	14338225	7987668	8116508	8603929	3724363	4345038	4443954	4815855	4609618	4661786	14651831	14251471	14215697	7978762	7921107	7992027	8510849	7989388
Ellagic acid acetyl-xyloside	477.27798:205902 478.28133:0 479.28469:0		21333	8637	843.499	26795	25257	32717	28244	44496	68225	112154	33527	12363	36445	24189	20636	20646	12501	843.499	247969	227980	212723	475511	158310	380497	18863	19245	51075	26675	42560	23449	843.499	843.499	843.499	19459	843.499	843.499	843.499	843.499	14032	13464	843.499	17526	843.499	8435	843.499	10497	843.499
Quercetin 3-O-glucuronide	479.29578:725633 480.29913:164418 481.30249:0		1497.99	14980	1497.99	81431	139944	17336	60867	60190	95452	2225692	3666970	3828060	4358542	2714818	3132839	49521	24706	39091	10475441	14133675	12355936	17741324	18602772	18132720	742498	439168	411942	1263066	368226	2190802	201772	164862	99416	195504	766480	646478	84924	83601	177427	43465	45849	23421	59718	27723	1497.99	894448	1172375
Myricetin 3-O-galactoside	481.28064:509545 482.28399:0 483.28735:0		12104	1210.35	1210.35	180564	77206	112035	134015	99857	152362	9948304	9358363	3294692	4490789	3534087	1795818	14942	23718	37080	7368033	21389000	3145722	20801480	46230320	48295164	1711073	847523	1915280	3729862	5051636	4613999	757306	649773	935863	2723230	2970712	2087296	17456	1210.35	22063	1210.35	18258	20336	20105	40441	39604	735956	325568
Cyanidin 3-O-(6''-acetyl-galactoside)	491.42856:259950 492.43191:0 493.43527:0		9666	713.117	713.117	81428	47505	24508	44962	713.117	23633	713.117	713.117	713.117	713.117	713.117	713.117	10377	23287	22525	713.117	713.117	713.117	713.117	713.117	713.117	13446	13173	713.117	713.117	713.117	713.117	713.117	713.117	713.117	713.117	713.117	713.117	713.117	713.117	713.117	713.117	713.117	713.117	9420	9537	7131	651397	816835
Isorhamnetin 3-O-glucuronide	493.38846:818202 494.39181:163155 495.39517:642234		2175717	907864	465571	162369	501104	364999	283953	129478	23435	153474	86615	60402	142725	124776	45557	238592	184630	213405	37788	28938	56997	116636	72719	178156	85869	104330	44496	62018	30448	162262	121624	167609	59371	57963	146644	145211	119341	67963	125598	193280	143355	183575	30216	117753	56271	102833	73900
LysoPC(16:0)	496.33908:1548487424 497.34243:409206016 498.34579:70790248	51.47841:455290 57.0707:1841206 58.06631:741444 60.08155:10684802 60.08445:807867 61.1503:539452 67.18739:430068 71.07354:1539169 71.08617:1638434 85.10155:1160444 86.09695:28544238 95.08601:929302 98.9846:857694 104.10735:64569272 124.9999:12998809 177.09555:561529 184.07326:81292360 196.88509:518269 204.62743:539957 215.34317:588253 258.11053:744530 313.27441:2483465 422.73749:664725 478.32858:…	11551879168	11668780032	813070656	20197289984	20266684416	20531814400	15018554368	14118594560	13663476736	14598609920	14752480256	14880604160	12647939072	13365998592	13624404992	11027727360	581209472	553177536	10204747776	7371920896	7681141248	10631180288	10834507776	10773004288	10513080320	10296173568	10192322560	10241950720	9880974336	10251847680	9137267712	9044788224	8854591488	14869194752	14175630336	14722104320	9535544320	9240203264	9588639744	9968569344	9908012032	9949597696	521781312	374886016	406891584	18511243264	18284982272
4'-O-Methyl-(-)-epigallocatechin 3'-O-glucuronide	497.33194:545787 498.33529:59764 499.33865:0		347340	332903	477753	582891	970152	393126	495298	563773	420585	449368	497038	405748	179354	309226	217640	390523	291710	284808	833677	254437	812782	923753	471329	285677	95616	347979	214540	350609	582381	102896	134330	238220	513825	291030	393493	234036	576597	215170	558329	287771	110993	175377	510739	653215	752747	255972	249978
Cer(d18:0/14:0)	512.46692:2040639 513.47027:643760 514.47363:69056	55.05511:2242 57.03442:6542 57.07057:13815 59.20376:1597 60.08151:43709 60.28605:1498 63.65126:1544 67.05503:1978 69.07034:2986 69.12728:1552 71.08619:12222 81.0704:3912 83.08616:3528 84.57941:1597 85.02886:467091 85.10168:7249 89.06027:3830 95.08592:4818 95.22086:1726 97.10172:3615 109.10175:2367 116.51339:1913 133.36169:1840 144.1019:15267 195.38184:1972 226.14871:1988 251.79872:1926 285.80923:…	8320202	10779429	11114659	7327664	7943948	28169	6385276	7051	29295	13550287	13913979	188213	5863204	5693516	5200850	5036892	4953464	4732919	8747199	7665034	7681648	8931	80351	9168	8713905	126044	15078	10550	20633	21110	30701	11212	90720	60995	51622	102480	35176	46685	39005	56282	26172	77679	3090980	3123355	2996329	6975484	6558594
3,5-Dicaffeoylquinic acid	517.36993:71737 518.37328:0 519.37664:0		1731142	1080910	1694071	9798	4561	306.704	17549	14479	13876	9508	11661	13668	9940	306.704	306.704	44678	3835	26274	306.704	306.704	6380	306.704	306.704	306.704	306.704	306.704	306.704	306.704	306.704	306.704	9387	9244	306.704	306.704	306.704	306.704	306.704	4961	306.704	11869	306.704	306.704	15474	9814	3561	20875	3801
5,3',4'-Trihydroxy-3-methoxy-6:7-methylenedioxyflavone 4'-O-glucuronide	521.29877:1261136 522.30212:0 523.30548:7720984		3091.13	3091.13	3091.13	3091.13	3091.13	3091.13	30911	3091.13	3091.13	74076	3091.13	3091.13	3091.13	3091.13	3091.13	3091.13	3091.13	3091.13	100642	112984	112961	3091.13	94932	3091.13	227447	383924	158664	3091.13	3091.13	3091.13	3091.13	265537	3091.13	3091.13	95381	584464	3091.13	3091.13	76799	3091.13	3091.13	3091.13	3091.13	3091.13	3091.13	3091.13	3091.13
Malvidin 3-O-galactoside	528.82288:109001 529.82623:0 530.82959:0		3311.97	3311.97	3311.97	3311.97	3311.97	3311.97	3311.97	3311.97	33120	3311.97	3311.97	3311.97	99089	3311.97	3311.97	138851	126124	102682	345428	3311.97	3311.97	3311.97	3311.97	3311.97	3311.97	3311.97	3311.97	3311.97	3311.97	3311.97	3311.97	3311.97	3311.97	3311.97	3311.97	3311.97	3311.97	3311.97	3311.97	100873	106808	3311.97	3311.97	3311.97	108533	103572	3311.97
Gomisin D	531.52441:415783 532.52776:0 533.53112:0		15749	131096	36570	1011.97	14304	1011.97	1011.97	10120	12296	1011.97	1011.97	1011.97	1011.97	1011.97	38821	51127	1011.97	1011.97	1011.97	141482	103911	1011.97	1011.97	1011.97	1011.97	217827	544505	1011.97	70161	1011.97	85506	1011.97	1011.97	455920	270883	108529	1011.97	1011.97	1011.97	1011.97	1011.97	1011.97	1011.97	24211	1011.97	1011.97	1011.97
Malvidin 3-O-(6''-acetyl-galactoside)	535.46777:149900 536.47112:0 537.47448:0		5898634	5899361	5669636	337.781	5085	5503	4144	4745	6402	337.781	337.781	3686	26138	337.781	337.781	4979	14769	9677	5315	337.781	337.781	337.781	5034	15365	337.781	337.781	6048	3948	11717	337.781	337.781	3942	337.781	337.781	337.781	337.781	337.781	337.781	337.781	337.781	5977	3616	5967	337.781	337.781	337.781	3378
Lithospermic acid	539.37848:145993 540.38183:0 541.38519:0		1909.62	1909.62	59418	1909.62	1909.62	1909.62	34191	1909.62	1909.62	1909.62	1909.62	1909.62	1909.62	1909.62	271576	1909.62	1909.62	1909.62	1909.62	161619	97793	1909.62	1909.62	127684	1909.62	319350	1909.62	1909.62	1909.62	341079	180365	163688	79310	1909.62	103693	343079	1909.62	377095	1909.62	1909.62	250813	104236	1909.62	1909.62	25926	1909.62	134333
3,4-Diferuloylquinic acid	545.42133:559663 546.42468:0 547.42804:0		2489.62	2489.62	2489.62	72239	24896	29478	2489.62	2489.62	2489.62	2489.62	2489.62	2489.62	161143	108826	2489.62	2489.62	2489.62	146392	236380	2489.62	354693	169186	209535	2489.62	396102	360109	279949	93030	2489.62	175784	110131	260882	128593	367611	114411	118951	2489.62	2489.62	2489.62	2489.62	131611	2489.62	2489.62	2489.62	50166	2489.62	88498
1,5-Diferuloylquinic acid	545.50897:297574 546.51232:0 547.51568:0		1381508	1218187	1553891	688301	559492	680992	7031	447.804	447.804	447.804	6046	447.804	447.804	447.804	447.804	6295	5178	447.804	447.804	447.804	21902	447.804	447.804	447.804	447.804	447.804	7408	7264	447.804	447.804	7588	447.804	447.804	447.804	447.804	447.804	4987	447.804	447.804	447.804	447.804	447.804	447.804	447.804	447.804	9974	4608
Cyanidin 3-O-(6''-succinyl-glucoside)	549.46899:423728 550.47234:0 551.4757:0		2829.22	2829.22	2829.22	32174	38134	2829.22	44714	2829.22	28292	2829.22	2829.22	478950	123302	119197	2829.22	2829.22	2829.22	2829.22	443034	2829.22	227250	110346	495814	117404	2829.22	2829.22	98582	2829.22	396800	2829.22	2829.22	190189	224951	202919	92154	82377	166549	2829.22	359206	93320	579077	97372	2829.22	2829.22	2829.22	2829.22	80740
Quercetin 3-O-(6"-malonyl-glucoside)	551.33093:2523078 552.33428:9883300 553.33764:5438728	51.92179:1770 51.97679:1742 52.08585:1885 52.2454:1865 52.95309:1744 57.07076:6642 58.06604:6556 59.07381:7585 60.08159:15124 69.07046:3307 71.07357:6670 71.08624:7374 81.07063:3127 85.10176:3885 86.09695:99426 87.09991:3248 95.08598:4770 97.10127:2893 104.10735:173849 105.11083:5774 123.91529:2253 124.99992:18769 163.01521:17011 181.02585:6385 184.07324:56600 199.00632:3045 211.03247:11629 213.9…	49572	2812.45	2812.45	2812.45	84912	61077	2812.45	2812.45	2812.45	97808	449597	477940	286763	74264	436201	53058	2812.45	54014	119110	183230	2812.45	275873	239656	352266	90552	86025	130305	222880	2812.45	2812.45	173436	310226	369153	2812.45	2812.45	326975	2812.45	114617	492609	127690	2812.45	231896	2812.45	28124	31470	2812.45	2812.45
Lariciresinol-sesquilignan	557.50287:623978 558.50622:0 559.50958:0		69475	2842.33	2842.33	63370	31537	41876	2842.33	36895	2842.33	186290	64609	2842.33	82198	2842.33	2842.33	94058	70961	2842.33	117273	140884	256388	105372	73443	2842.33	659500	148924	286213	85231	2842.33	2842.33	388769	2842.33	2842.33	461265	278722	2842.33	2842.33	100349	2842.33	2842.33	114931	103634	49118	2842.33	2842.33	2842.33	2842.33
Secoisolariciresinol-sesquilignan	559.52155:1266260 560.5249:0 561.52826:0		127862	81700	2296.09	2296.09	2296.09	22961	2296.09	103085	2296.09	2296.09	2296.09	2296.09	2296.09	2296.09	2296.09	51187	2296.09	54400	204448	2296.09	51586	2296.09	328164	95354	2296.09	2296.09	78008	2296.09	71040	2296.09	2296.09	2296.09	100260	2296.09	96240	2296.09	2296.09	2296.09	2296.09	2296.09	2296.09	2296.09	2296.09	2296.09	2296.09	2296.09	2296.09
Vitisin A	561.37201:273498 562.37536:0 563.37872:0		46260	52288	13070	44529	62508	12706	32394	39211	77677	761.569	761.569	120756	178461	140455	186707	761.569	761.569	220847	190543	856748	226278	761653	809226	100845	716694	282181	460784	720687	418805	1435846	414266	130506	761.569	751435	277482	334754	114240	148212	81334	650799	209621	95960	761.569	34490	62946	76320	49065
Oleuropein	563.41943:741868 564.42278:0 565.42614:0		1507.98	1507.98	1507.98	1507.98	26086	1507.98	25549	24829	77206	1507.98	93542	1507.98	1507.98	368424	1507.98	55293	1507.98	45926	1507.98	1507.98	247186	176198	1507.98	179801	1507.98	1507.98	691470	1507.98	1507.98	304578	1507.98	1507.98	361907	115646	1507.98	1507.98	1507.98	108600	206141	1507.98	138133	1507.98	1507.98	1507.98	25076	1507.98	1507.98
Phloretin 2'-O-xylosyl-glucoside	569.4256:2638214 570.42895:1173980 571.43231:343296	50.1629:1967 56.29118:1644 57.07071:49716 57.68099:2170 71.08625:36845 72.25652:1665 72.95805:1754 73.06537:8029 75.13495:1766 77.49729:1790 78.96062:1939 81.10748:1834 85.10179:28532 87.04445:8419 89.06017:139704 91.73896:1853 97.1015:3225 99.11706:3837 107.07029:4328 116.50403:2154 117.09112:5189 133.08592:39629 155.17931:3491 177.1116:9746 243.23151:3594 267.90341:2306 287.25797:4455 315.71503…	55580	132331	49083	18470	1415.99	25148	1415.99	1415.99	32470	1415.99	46630	1415.99	52232	1415.99	168174	1415.99	26902	1415.99	1415.99	1415.99	1415.99	52230	47071	1415.99	1415.99	1415.99	45735	1415.99	1415.99	39006	1415.99	1415.99	53868	1415.99	73647	1415.99	1415.99	1415.99	1415.99	142720	1415.99	1415.99	1415.99	25076	22574	1415.99	40106
24-Methylcholesterol ferulate	577.75238:909018 578.75573:5029872 579.75909:0		2233.2	57760	2233.2	41359	27292	2233.2	29519	2233.2	46568	2233.2	88197	2233.2	2233.2	2233.2	2233.2	35578	193357	53160	111490	179091	64420	2233.2	2233.2	2233.2	134907	220079	69371	2233.2	2233.2	2233.2	2233.2	82085	2233.2	2233.2	2233.2	147182	77755	2233.2	2233.2	267050	112670	2233.2	33213	30935	2233.2	72468	2233.2
Isorhoifolin	579.42096:566995 580.42431:48803 581.42767:0		54352	448073	1376.23	163105	131705	26551	26410	67480	26429	1376.23	115458	1376.23	96071	1376.23	1376.23	159288	1376.23	238257	107278	174161	262346	387151	274814	69147	167849	387295	104498	216791	290371	397955	154358	370659	98929	189067	90390	182333	203577	84942	142577	74062	200494	93381	125244	270228	314907	390023	1376.23
Procyanidin dimer B1	579.52301:267772 580.52636:0 581.52972:0		102800	32917	2964.78	50742	51383	2964.78	494833	308704	350388	2964.78	2964.78	2964.78	2964.78	2964.78	2964.78	168122	144022	58477	2964.78	2964.78	2964.78	2964.78	2964.78	2964.78	2964.78	2964.78	2964.78	2964.78	2964.78	2964.78	46505	2964.78	2964.78	2964.78	2964.78	2964.78	2964.78	2964.78	2964.78	2964.78	2964.78	2964.78	147895	183329	258605	2964.78	2964.78
Pelargonidin 3-O-rutinoside	579.52551:316185 580.52886:0 581.53222:0		117792	261003	110120	1606.85	72185	1606.85	1606.85	79006	93445	1606.85	338224	83362	157890	1606.85	1606.85	1606.85	92862	1606.85	1606.85	1606.85	81825	131635	1606.85	301045	143656	145894	1606.85	187002	202015	1606.85	63457	323828	1606.85	1606.85	1606.85	1606.85	73423	212106	65491	1606.85	1606.85	1606.85	70645	65087	35323	60444	1606.85
Urolithin A 3,8-O-diglucuronide	581.35211:272684 582.35546:0 583.35882:0		2188.73	255477	2188.73	99316	23090	2188.73	96264	93651	44978	2188.73	2188.73	2188.73	108285	2188.73	168054	170252	2188.73	325384	116725	100500	281309	309195	145502	2188.73	965678	156240	70549	184529	2188.73	2188.73	297366	347090	116161	266902	73009	2188.73	2188.73	2188.73	346286	2188.73	2188.73	2188.73	246424	2188.73	271216	2188.73	219900
Luteolin 7-O-(2-apiosyl-glucoside)	581.47333:1762048 582.47668:5041100 583.48004:0		73435	59292	156476	33221	79129	173419	26087	24050	2405.04	231956	131303	120001	318751	314083	95977	204936	2405.04	212111	68556	442884	103944	118676	2405.04	168005	375078	2405.04	123097	75595	89617	2405.04	68224	610042	216154	743276	102149	112245	80200	107250	863692	511728	65145	470694	35119	31385	26749	99603	2405.04
Naringin	581.51788:426664 582.52123:849408 583.52459:1260362		80887	96723	155507	29721	1494.62	1494.62	99114	60488	49712	62535	1494.62	1494.62	102780	75366	81681	238327	1494.62	1494.62	1494.62	138619	92848	298655	117523	71654	123612	372239	455753	130293	61984	81534	133032	96854	411897	250333	1494.62	1494.62	1494.62	1494.62	1494.62	1494.62	1494.62	1494.62	69043	48639	1494.62	1494.62	1494.62
3-Hydroxyphloretin 2'-O-xylosyl-glucoside	585.42737:188584 586.43072:0 587.43408:0		233132	296901	57787	30485	47780	34928	2635.39	42750	26354	2635.39	289384	191006	96883	87987	219558	46175	120125	90329	267109	121602	2635.39	216590	324325	115276	51069	187387	71196	165946	90162	436319	255180	2635.39	2635.39	88220	2635.39	2635.39	180475	186523	105596	212545	154893	88604	111006	2635.39	153923	2635.39	2635.39
Sitosterol ferulate	591.78351:235302 592.78686:0 593.79022:0		83763	54809	28490	1366.55	93537	40877	31059	31329	64494	1366.55	118152	1366.55	1366.55	1366.55	115910	140805	72061	126529	1366.55	113910	163059	47422	107700	152456	58504	65824	65294	1366.55	1366.55	50743	59838	60201	1366.55	1366.55	58194	52963	1366.55	86988	1366.55	46600	178757	54787	33131	232484	23193	31061	1366.55
Cyanidin 3-O-(6''-dioxalyl-glucoside)	592.32367:384364 593.32702:0 594.33038:0		2905.57	68947	59452	29616	29056	109555	133742	2905.57	68917	154023	306196	247035	272500	2905.57	118646	113703	74294	52942	193204	130848	186997	204299	1042634	70730	186050	384625	107061	106267	110622	2905.57	931273	299420	373740	2905.57	290928	93657	834038	171846	541490	930618	126092	2905.57	41041	123864	2905.57	99293	232240
7,8-Dehydroastaxanthianthin	593.31244:1112581 594.31579:68044 595.31915:0	129.09497:895 129.10217:8710 129.37996:703 130.04929:3369 130.07773:817 130.08578:5354 136.06664:1434 136.07565:19036 137.07867:1243 140.08105:949 147.11279:11914 147.27211:791 157.06006:1665 157.09668:2860 157.10794:1252 167.08055:1440 173.12787:2286 175.07153:6310 181.0605:2613 183.14783:1121 185.05537:1675 185.09123:3839 201.12253:2589 202.11887:1020 203.06575:4273 204.38567:982 211.14389:2267…	120984952	119576944	112874920	357959	466355	412867	622302	653793	671530	5455	453.8	453.8	4751	453.8	453.8	13678	5985	13712	15588	8647	21194	17348	453.8	13071	453.8	5587	9508	12431	5753	6976	6687	12830	5876	5743	453.8	453.8	453.8	453.8	453.8	10583	14358	11871	6500	19328	5697	6345	13278
Daidzin 4'-O-glucuronide	593.40479:330834 594.40814:0 595.4115:0		181046	101832	220883	217817	79165	228279	147149	56671	175479	2518.01	2518.01	84828	199652	2518.01	2518.01	137970	167789	135980	269784	247541	172217	152236	113003	2518.01	564044	160633	283150	165028	373775	2518.01	320013	119386	622695	350963	91945	252623	63549	2518.01	2518.01	336847	396612	186370	180850	165279	193698	94328	127864
Stigmastanol ferulate	593.79315:851276 594.7965:0 595.79986:0		68746	1859.54	49355	45771	18595	1859.54	168166	92163	33502	90258	1859.54	1859.54	36979	1859.54	1859.54	27566	76516	102333	45218	98856	1859.54	1859.54	40304	169731	1859.54	31792	1859.54	1859.54	167969	90780	1859.54	106271	137419	99509	49062	1859.54	1859.54	101456	76076	1859.54	39319	42323	43786	22177	130290	51545	1859.54
Luteolin 7-O-rutinoside	595.42749:353490 596.43084:0 597.4342:0		59768	70596	299102	1369.86	44837	29118	47039	66727	72754	68352	1369.86	1369.86	1369.86	1369.86	1369.86	27777	36472	1369.86	67511	101818	67228	152119	53527	1369.86	85250	1369.86	1369.86	1369.86	158120	137375	1369.86	241181	70345	211079	1369.86	1369.86	147418	1369.86	124390	400357	1369.86	185519	128245	1369.86	21488	1369.86	87002
Cyanidin 3-O-rutinoside	595.52325:216030 596.5266:0 597.52996:0		1927.62	189256	344394	129776	84181	37631	31889	71076	65412	1927.62	1927.62	68561	309658	408284	232446	199603	493485	421591	492809	1096608	733547	110698	1927.62	315500	281583	1538661	1263566	738886	765886	513674	181175	477478	146339	455491	951213	90883	1927.62	273077	384717	257108	153734	331477	520356	19276	135102	126981	425656
Cyanidin 3-O-(6''-p-coumaroyl-glucoside)	595.52979:132828 596.53314:0 597.5365:0		142683	132544	5317.98	69148	53180	118021	100772	60576	5317.98	5317.98	5317.98	211638	5317.98	5317.98	81842	432530	57706	5317.98	320786	5317.98	122447	83107	181438	78028	81557	89083	321808	106064	165783	178240	359836	211615	178238	211307	136690	97403	5317.98	5317.98	106700	5317.98	215148	5317.98	113560	328507	184492	5317.98	5317.98
Poncirin	595.54718:431141 596.55053:0 597.55389:1217612		3945921	3747516	3478799	362139	572781	289681	11354	6107	19990	5692	349.453	11207	4766	22336	349.453	4259	4020	15552	17510	349.453	349.453	349.453	5687	349.453	4814	4578	5081	9108	6271	18389	349.453	349.453	8490	4457	349.453	5701	349.453	13695	349.453	11567	349.453	349.453	349.453	3698	5804	43453	27476
Quercetin 3-O-glucosyl-xyloside	597.39453:656406 598.39788:0 599.40124:0		61947	2438.66	307859	127660	208420	278943	163468	376026	24387	209254	2438.66	127222	113115	2438.66	2438.66	240872	169914	249908	349663	336757	103561	49886	521685	151313	815305	1161798	136075	153738	712156	104503	691992	387962	254606	169252	323403	56157	88854	162261	374250	2438.66	82287	267595	117021	46265	147547	2438.66	2438.66
Delphinidin 3-O-sambubioside	597.49829:569646 598.50164:0 599.505:0		2282.41	2282.41	126095	22824	95819	26041	29542	25675	292247	2282.41	211704	231161	95447	504245	249461	55925	331201	180931	52650	374390	336332	207652	383573	252227	356294	105001	200855	2282.41	388282	289389	385799	494320	659843	247893	80708	221679	63864	178823	325244	2282.41	2282.41	2282.41	69883	187459	154947	366819	2282.41
Eriocitrin	597.51654:107014 598.51989:0 599.52325:0		58661	62601	51578	76831	1797.53	48608	1797.53	42278	57276	1797.53	113624	35360	64564	1797.53	71392	1797.53	1797.53	100578	1797.53	211600	218323	1797.53	78870	202605	79836	232119	539559	103837	92438	220313	103595	95497	1797.53	63276	174397	124229	86459	262808	178824	1797.53	258345	134187	1797.53	1797.53	36607	1797.53	65913
Gallagic acid	605.29297:214237 606.29632:0 607.29968:0		1998.32	1998.32	1998.32	80326	1998.32	24207	22203	46289	19983	332406	1998.32	1998.32	1998.32	1998.32	105948	185089	343706	85425	218036	316788	309592	1998.32	228408	1998.32	162650	392924	417401	117564	172071	1998.32	114087	126937	666099	154731	170969	208426	1998.32	1998.32	1998.32	58949	60057	1998.32	38874	200911	292781	1998.32	67163
Diosmin	609.44519:762882 610.44854:0 611.4519:3612167		107493	1260	37972	105968	27606	19297	67226	167316	28001	73012	1260	1260	1260	268971	1260	50678	99335	379361	89529	40629	134797	64365	151569	300159	187431	1260	129572	81610	139804	172957	1260	74889	1260	115861	61605	61524	1260	139613	1260	1260	1260	173921	32959	36959	42484	1260	56323
Peonidin 3-O-(6''-p-coumaroyl-glucoside)	609.56323:357809 610.56658:0 611.56994:0		93543	202484	112911	47426	64981	64382	94834	57436	56016	87176	360640	77038	271380	285030	2271.31	295770	41956	129209	66686	88232	2271.31	154866	205436	89007	105420	115040	454945	97127	220633	2271.31	503434	207354	463830	2271.31	67904	104511	2271.31	169222	220845	160180	2271.31	231487	100041	2271.31	2271.31	190099	45164
Peonidin 3-O-rutinoside	610.18378:2546719 611.18713:1223526 612.19049:991152		109546	78936	212275	161835	33175	89355	73681	162023	91041	1901.72	208041	1901.72	1901.72	1901.72	181610	484932	183553	207117	271694	64290	120015	1901.72	191269	456776	399803	232427	300093	181096	115158	599513	301567	179442	224350	733037	474575	448464	105040	1901.72	92969	218471	70938	236724	39713	197069	305849	1901.72	297893
Quercetin 3-O-xylosyl-glucuronide	611.37482:4357639 612.37817:983030 613.38153:130329		77777	2476.63	466528	89039	24766	33732	2476.63	82297	111035	120455	95103	2476.63	365661	2476.63	417449	234289	104938	104457	179254	840712	92226	622209	61379	226076	261023	307194	133248	2476.63	215755	294765	317442	174801	322987	72833	82014	251732	234166	466079	275664	251635	423115	2476.63	37598	82340	120540	2476.63	2476.63
Quercetin 3-O-rutinoside	611.49841:262534 612.50176:0 613.50512:0		16784	126363	54864	128374	83854	165256	343532	160341	135347	55053	98293	69597	74503	87337	37148	107948	408779	919998	822464	2676640	919425	2604317	747822	1073373	3283570	3121493	3336314	213727	733526	1129642	1223767	1761121	1626678	922377	634328	801799	281620	154724	729665	367181	598078	597057	169433	261356	82634	68889	64370
Cyanidin 3-O-(6''-caffeoyl-glucoside)	611.53088:267461 612.53423:0 613.53759:0		46650	76879	50093	1371.62	1371.62	1371.62	35783	53593	38101	1371.62	179085	124694	1371.62	99828	35700	62808	41002	65022	1371.62	26480	66203	38444	66040	54460	123702	174237	1371.62	325374	97496	1371.62	30657	81026	44732	46595	1371.62	80464	98952	1371.62	1371.62	72009	1371.62	1371.62	34127	94351	69608	167939	128449
Hesperidin	611.54498:369900 612.54833:0 613.55169:0		198144	40129	183481	78629	21489	21220	50952	35959	178585	75705	69642	609209	326683	84918	66840	179430	50326	106918	195663	2122	99637	2122	83020	161272	90368	2122	99408	230975	55271	43682	72225	76912	2122	2122	2122	2122	196477	114808	98838	2122	2122	273446	94090	34494	159207	93286	388075
131-hydroxy-magnesium-protoporphyrin IX 13-monomethyl ester	615.18457:3992307 616.18792:173468368 617.19128:69689872	52.04906:2619 63.62502:2815 119.45862:3309 135.08313:2781 326.20932:2850 406.11664:3051 424.18628:3113 431.38553:3041 464.05188:3617 488.98209:3871 555.16724:9306 556.1709:80589 574.7099:3309 615.18347:199636	230.595	22826	230.595	32019858	42564608	33245592	5478595	8586684	10741397	4706193	13087581	705541	17921524	43269900	14582734	50580220	66720488	55836056	84578680	31898788	93800304	43674428	21930898	45193288	60858672	35244380	61426464	68821264	53566992	60780900	75265416	23094596	47690700	82724088	53067052	80517856	49304192	60384516	13808519	22760494	21624916	19500460	41766316	32117142	46030580	32737	230.595
Cyanidin 3-O-sambubioside	616.85254:366132 617.85589:0 618.85925:0		2006.78	2006.78	362297	26407	107565	20068	25787	51647	140944	81029	2006.78	2006.78	60710	63311	104098	216368	478787	89009	215737	445901	233540	160833	304339	227439	104162	181973	421401	132068	101730	71936	108003	65792	201643	187483	88859	218261	228354	2006.78	121778	174624	229017	218348	116360	80131	66545	2006.78	768811
Cyanidin 3-O-(3'',6''-O-dimalonyl-glucoside)	621.38428:429492 622.38763:0 623.39099:713312		26561	37239	38561	44099	48308	141223	1426.15	22725	71076	71155	120299	26350	64943	1426.15	69094	179653	201956	1426.15	1426.15	47674	94562	78229	53958	142508	1426.15	180579	1426.15	183555	1426.15	42772	60820	1426.15	127569	290339	93139	64212	177552	1426.15	112869	48058	70733	45203	49094	28360	174245	25381	1426.15
Apigenin 7-O-diglucuronide	623.38837:1442207 624.39172:0 625.39508:762171		152428	83582	137437	1602.93	71165	119073	1602.93	62504	42323	22768	47723	105388	33993	56254	1602.93	141105	86141	25227	172319	1602.93	106985	34775	57464	40295	143101	221633	94084	64631	1602.93	1602.93	41870	188284	74990	1602.93	33330	40528	96815	47996	129401	1602.93	98633	120459	16029	92514	48895	84291	162683
Isorhamnetin 3-O-glucoside 7-O-rhamnoside	625.44659:268200 626.44994:0 627.4533:0		42402	1221.4	1221.4	90419	41731	1221.4	1221.4	46702	66167	1221.4	63987	1221.4	112841	29013	121872	74983	32283	189975	49216	1221.4	1221.4	72832	77873	57966	35989	105002	124791	127870	41868	166163	136848	218427	123315	193222	37640	1221.4	43990	56390	45114	80401	39105	206056	59848	97013	75795	96927	89791
Peonidin 3-O-sophoroside	625.54938:442227 626.55273:555692 627.55609:0		86004	153464	106696	20745	40730	53502	30784	171370	88214	1403.96	295527	197375	839814	213455	165593	137493	70929	64160	175631	93637	234553	202098	323255	260688	51434	166361	455413	92249	494913	465478	108563	105683	94720	1403.96	305494	82930	221796	1403.96	1403.96	1403.96	544585	144782	112616	71051	71756	192268	98655
Petunidin 3-O-(6''-p-coumaroyl-glucoside)	625.55304:318459 626.55639:0 627.55975:0		302754	1886.7	1886.7	158492	24926	18867	73441	54970	51189	1886.7	1886.7	102694	1886.7	68758	251593	175175	615681	202028	113472	103179	284583	1886.7	136398	418638	1886.7	302638	563905	273887	416863	257690	62076	164678	459358	490854	86761	359967	1886.7	1886.7	1886.7	363103	1886.7	180208	303495	235354	63678	1886.7	168181
Verbascoside	625.57184:449953 626.57519:0 627.57855:0		175125	67550	427024	67202	18778	169360	161042	85045	1877.81	1877.81	1877.81	81379	129603	72119	1877.81	68742	163379	158294	1877.81	113981	49948	281351	1877.81	70865	1877.81	239609	225229	228212	219459	57247	643740	707430	121943	638396	95332	87473	426608	1877.81	413436	581763	170167	226851	26831	78913	120153	1877.81	1877.81
Quercetin 3-O-sophoroside	627.41766:177777 628.42101:0 629.42437:0		85960	298262	264145	90141	135796	161405	561560	127678	46554	483307	146793	91781	3330.57	116808	363211	266667	445321	240717	1270453	95142	108468	912574	183332	218823	215043	124250	926629	53931	624243	587686	1219344	184608	258897	567078	115448	330977	399181	797190	565704	238881	231467	110483	160302	273425	459971	268295	518883
Cyanidin 3,5-O-diglucoside	627.52228:385877 628.52563:0 629.52899:0		324626	364125	223031	177932	30774	40219	133743	252924	115590	148400	60014	277013	430454	917107	491407	141536	123633	33555	68200	401897	496865	193344	486033	181154	190000	200004	242762	218894	334523	105590	438638	130075	440230	150128	151705	272966	283535	83201	546886	273374	377224	121409	103701	355512	108735	3077.35	221236
Pelargonidin 3,5-O-diglucoside	630.88025:663059 631.8836:623621 632.88696:0		115810	558535	132229	114048	176519	72118	305807	549044	124788	188333	214480	295309	772252	963821	284882	1168084	549325	1493416	644470	704274	1886949	848683	947252	450412	812685	1022010	540335	602439	161962	1239165	778143	1253639	1520012	656540	901675	876302	204205	281370	277977	130790	588340	826934	375379	757958	461908	359619	175827
Kaempferol 3-O-(6''-acetyl-galactoside) 7-O-rhamnoside	637.49219:288430 638.49554:0 639.4989:0		260291	252846	105343	19179	192943	51173	184951	284208	1917.93	97638	1917.93	365383	1917.93	102687	128417	163968	228707	159184	201844	117717	410256	159584	172236	37864	34239	267741	40204	53351	233395	53972	165284	203863	271119	99146	93402	165340	154276	83435	277892	89394	127978	39271	79989	97577	118877	1917.93	132769
Luteolin 7-O-diglucuronide	639.39801:324751 640.40136:0 641.40472:0		131177	101678	62125	123271	46393	120269	62855	122381	395974	93902	74138	207889	58103	104632	241649	108252	95049	328981	481787	30868	40498	145685	39640	174630	79682	207164	216395	39800	107584	257554	65429	244879	92695	63245	61464	37648	3086.77	130299	247873	546743	195738	149203	227109	99209	38935	35099	3086.77
Malvidin 3-O-(6''-p-coumaroyl-glucoside)	639.54425:306366 640.5476:0 641.55096:0		150297	431543	80122	238884	173591	130968	292595	249331	538708	66886	358166	207558	78792	73862	184337	949545	694758	399990	397799	961973	544763	317269	292285	487094	1496257	676425	1488841	611262	581589	332596	742362	467259	643509	479517	371257	232626	684917	510407	118124	389466	295123	639664	718597	273178	636543	71526	574457
PE(14:0/15:0)	650.43878:2805252 651.44213:980732 652.44549:252760	54.55018:1132 58.06641:2334 60.08149:17639 75.817:1293 86.0969:60556 89.83104:1248 91.03477:1424 92.3048:1561 104.10729:12754 124.99992:19979 184.07318:832676 185.07687:2903 211.798:1458 308.61569:1676 367.61197:1959 524.37048:10860 620.21735:1798 632.42896:1921 650.43854:145240	3452325	3517138	2028251	31406488	31855122	31617404	30995704	31714342	28587200	276800	112508	516377	84495	156902	621744	64018684	63492212	64823624	68451	89982	101450	112002	110511	132429	120329	348891	123724	2580453	1290042	2495910	1004521	129864	76156	129188	1924250	99053	212510	39645	65131	233337	296993	214305	30003612	33183720	32512982	46230160	45376272
Apigenin 7-O-(6''-malonyl-apiosyl-glucoside)	651.44165:2276338 652.445:575739 653.44836:72321		29274	405269	241705	46696	189064	80897	115327	220503	409527	143293	46821	376513	343275	2927.43	136078	318154	358717	59010	129601	71233	106483	182294	48176	250388	94971	102093	63000	52773	765743	137529	224232	96472	171133	111036	445788	71596	183603	52705	125358	321483	789134	571602	31731	166985	80114	342824	51657
Quercetin 3-O-(6''-acetyl-galactoside) 7-O-rhamnoside	653.48651:398155 654.48986:0 655.49322:620565		86757	320620	75555	87410	63355	126827	85104	95996	26563	71385	86161	448633	54622	332975	130539	101892	269885	334191	63915	217111	231340	71353	94662	54409	183721	200462	183719	59216	210486	250341	394728	348918	331160	118564	137197	183249	52879	48334	116697	200985	46766	2656.33	173944	138766	221332	98094	121777
Hesperetin 3',7-O-diglucuronide	655.42761:410620 656.43096:0 657.43432:515716		508242	62617	117378	230929	159862	117631	321563	95297	133057	205219	409280	684771	111144	468200	631485	157458	410546	255633	645910	331574	72119	297881	183846	54593	80955	51729	268258	197634	75357	176449	459150	608768	151470	688404	345620	274281	466962	419117	752948	538502	104370	325059	270680	75956	125012	95271	191992
Malvidin 3,5-O-diglucoside	655.55658:302341 656.55993:0 657.56329:0		280119	51943	179308	97321	34894	31086	343194	80496	53390	46039	197883	95055	231808	29073	203922	28310	33276	147416	28884	2447.96	93892	428814	109695	423167	161851	100471	79560	77354	239248	206832	123350	298961	158146	75292	179885	99953	308735	296495	222517	87442	274787	70933	24480	49374	90845	87091	2447.96
Malvidin 3-O-(6''-caffeoyl-glucoside)	655.57922:544253 656.58257:0 657.58593:0		220087	71516	322927	92895	321891	173921	53673	78776	45294	62510	4529.37	4529.37	245950	181107	67320	283967	942263	467289	327413	355308	76503	174178	169112	389977	101998	377013	695248	436697	152645	145919	83144	324212	144857	60830	318281	140905	4529.37	85697	72020	364883	307389	242106	485418	476628	178946	487293	328240
Pelargonidin 3-O-sambubioside	656.41418:155103 657.41753:0 658.42089:0		212774	240152	402054	276244	340371	450127	473613	158296	106824	604233	345118	93729	219891	69696	61420	1041525	207335	235608	410526	925763	307700	376539	251236	915799	567367	1025072	907074	127025	252718	82419	590200	169529	498836	786659	304260	827726	386755	119575	170767	757027	435345	413874	216704	855207	633230	240477	440565
Spinacetin 3-O-glucosyl-(1->6)-glucoside	671.47021:524513 672.47356:84306 673.47692:0		136879	240886	2971.22	110939	211593	56451	131779	116587	38890	166661	214779	110881	52822	215126	363687	389195	228858	109901	70451	41269	224663	269623	63071	45421	82649	69557	35096	60719	144446	394280	125933	81912	2971.22	138910	66072	129837	198628	2971.22	131777	134403	495955	207583	246621	238056	68758	116261	164284
PE(16:0/18:3(6Z,9Z,12Z))	714.46936:2389527 715.47271:1358767 716.47607:328777	50.86184:1740 57.07073:4847 58.06659:2651 60.0816:9410 62.53309:1566 67.05514:3449 71.08629:7139 72.35619:1738 75.36584:1648 80.691:1760 81.0706:2761 83.08615:4765 85.10168:2887 85.39376:1909 86.09692:39334 86.4171:1934 95.08612:9899 97.10166:3630 104.10725:14132 107.04936:1981 109.10138:7543 111.11684:2455 124.99993:8821 125.09567:3153 147.02965:1714 154.59732:2010 155.10594:2504 159.06723:1967 …	5978680	6173580	6042729	3018186	29727240	30249284	1929733	17559024	16663699	465390	271112	110035	626708	597940	66023	25087814	23878024	25584410	482834	71861	76692	291214	496126	84199	197781	237264	224762	2324240	1977292	359568	2177138	1958554	1900329	179682	202111	171850	209231	120455	127063	2171866	295513	262404	16927362	16142968	16460206	38913912	35019916
2,2',3,4,4',5',6-Heptabromodiphenyl ether	714.46948:1525132 715.47283:566375 716.47619:263533	60.35302:6703 71.45985:7713 86.0971:26377 100.98249:10201 104.10728:11287 104.76164:8781 124.99974:13219 180.46115:8918 184.07326:532350 714.46851:95076	5978680	6173580	6042729	30887122	29727240	30249282	17662346	17559024	16663699	465390	373550	154867	626708	597940	863884	25087814	23878024	25576702	482834	186031	490822	293010	427188	750524	833354	393311	462160	4021763	4192795	4023225	2177138	1958554	1900329	1647136	1915521	1916476	1334803	1347174	1534519	2271917	4122520	4106058	16927362	16142968	946794	38913912	35019916
PE(16:0/18:0)	718.53027:6882002 719.53362:2991270 720.53698:911049	55.05493:2864 57.07066:93296 62.48487:2585 69.0705:4370 71.08621:87683 73.02932:3055 73.06546:40131 83.08611:6555 85.10168:87313 87.04452:41212 89.06017:449372 91.07618:4331 97.10155:11398 99.11696:23862 107.07044:14022 108.33009:3332 113.13278:8747 117.09112:33025 130.08597:3445 131.07033:12045 133.08583:209618 135.10187:6376 155.17891:17133 175.09625:4546 177.11198:45313 184.07323:27894 199.205…	23407	29402	965.741	36633	28032	965.741	19300	14416	11428	60667848	61211732	63070548	70609456	62423864	69114688	26919	52497	41414	208057440	244298864	216860976	322614368	331192672	345667008	16670411	41540512	38325248	84777416	81435872	78812480	11763277	11805543	12221272	35796580	31920256	33038958	21264	43361	20521	298081	406242	571684	9657	43593	15989	25356348	26274026
PE(16:0/18:1(9Z))	718.53058:11450826 719.53393:4423029 720.53729:1068305	55.05508:4860 57.07068:152895 59.0501:3501 65.55174:3054 70.59487:3657 71.0862:143443 73.02908:4131 73.06547:65839 83.08603:9010 84.47112:3537 85.10171:131213 86.75991:3236 87.04462:68953 89.0602:715424 91.07563:7582 96.96649:4127 97.10161:18854 99.11719:35909 103.07549:4029 107.07063:16455 111.11708:6494 113.13218:17924 117.09119:47303 131.07011:18017 133.08588:320397 133.58708:3777 135.10138:84…	11851	14359	14171	1142.78	1142.78	1142.78	19300	14416	11428	6520890	61211732	63070544	70609456	62423864	69053632	745503	762763	702102	208057440	244171232	216860976	322614368	32002816	345666976	22301382	3525144	3453672	6951214	6296372	6903248	782100	931898	971866	2801818	2437344	2512801	108338	21560	19206	117618	89755	141044	344250	553221	614656	25356350	26274026
Salvianolic acid B	719.5343:10285930 720.53765:2542474 721.54101:401299		17597	28963	20574	13347	5655	43033	21037	85842	18424	29344	4503	382.876	5677	7838	382.876	1320426	1458454	1396190	27506	5555	4196	3829	10438	6315	5954	10671	34471	18841	16997	11477	8337	382.876	382.876	8218	9815	382.876	4648	20957	5543	33076	12486	6311	323543	257819	196913	448706	560588
Cyanidin 3-O-(6-trans-p-coumaroyl-2-O-beta-D-xylopyranosyl)-beta-D-glucopyranoside	726.19745:11149539 727.2008:1092633 728.20416:520677	54.04471:12098 55.05499:100169 56.05027:171868 56.05821:14442 60.0452:152945 61.01138:74631 61.92699:11492 68.17484:12121 69.07062:57161 70.02956:26221 70.06586:209610 71.06908:11271 72.08144:693936 73.08495:24253 74.0606:16968 83.06087:22308 84.04495:64007 84.08131:231453 85.08489:15885 86.09692:1085586 87.05581:104161 87.10007:55987 88.0397:37703 91.05456:21675 102.05529:36195 104.05331:166456 …	1876334	1567920	1505270	959099	1019816	672242	545346	1361480	1146236	730511	2647315	6422893	19939522	65145632	29503844	3521982	21000726	22125252	80008032	135343136	149827840	24671806	42845088	57132580	96007640	128380600	121764648	53289352	43767472	85977672	85590888	21040184	56806340	93483224	130361336	46762492	89161264	82878448	42349232	34676896	49711428	33675972	10504551	5045142	2239250	2084340	1175790
SM(d18:1/18:0)	732.55267:2881698 733.55602:1362056 734.55938:1075540	53.44007:2108 58.06648:2869 59.26782:2013 60.08164:6972 65.33832:2200 66.7667:2700 67.43196:2173 76.66045:2274 83.2857:2166 86.09686:31071 104.10742:6112 124.99978:11065 184.07314:974677 192.93356:2717 365.32123:2675 498.11786:2983 512.2746:2777 732.55212:183477	3554702	4106335	1759160	5469522	8291179	96237520	9675263	11266079	51536408	43440584	52137852	7940077	3583232	2885076	11635295	1036220	1726087	12685292	24430932	24689556	1565749	18712668	10040371	74038576	9116703	8558643	2023544	1989291	2170742	12338709	16632498	12041334	25607260	8881480	18439258	45428668	10323348	10701750	4761071	12946244	7649718	5035828	12177888	11132350	2078522	12261565	2416746
PC(16:0/16:0)	734.56818:2873468 735.57153:1206956 736.57489:269880	51.86506:1756 58.06644:2293 58.52675:1898 59.67085:1577 60.08147:9349 65.50795:1783 71.07336:2872 84.43136:2112 85.80981:2069 86.09692:38095 104.10689:6939 116.05053:2277 124.99976:11480 142.33931:2119 184.07317:1052172 185.07692:6600 314.83948:3209 324.48865:2555 454.65726:2671 551.50403:2791 554.62256:2816 700.25653:2796 734.56805:204710	435574	669181	11260947	23762664	35002064	10706980	17678356	20482304	6797389	9775156	11293246	16031186	4785503	6768600	3372273	10298651	57887900	15031565	7390695	9519659	9272653	8012980	6560096	10728018	5291589	6554618	6014538	4466180	7684620	10645077	8425248	4873026	6728836	3684119	2527462	2134994	2840256	8429868	14434781	11514727	1992895	2971873	75863384	3200338	3282214	30660530	4371496
Rhoifolin 4'-O-glucoside	741.6106:158441 742.61395:0 743.61731:0		220840	269052	283669	230054	463562	874264	399548	556308	624655	328488	177076	249217	187715	704935	244830	1187188	393753	872111	442783	293891	779775	6328.43	603661	163682	272379	122848	988006	425775	145246	461633	595144	139413	369481	209668	859066	361403	472359	403972	214693	507990	376159	389435	289050	457710	703015	219810	126323
Pelargonidin 3-O-glucosyl-rutinoside	741.66882:333405 742.67217:0 743.67553:0		56862	599638	441062	148101	138019	298969	54574	401388	483920	272805	178980	370464	874492	753389	808699	1202475	3916884	3002996	1826370	2628536	1307286	791515	894377	344222	794945	991506	273939	426707	1132930	2063172	243058	907321	1542968	638848	247543	329408	165240	665128	990839	574300	152103	814093	350741	585201	666832	402932	5457.43
Quercetin 3-O-xylosyl-rutinoside	743.55695:913128 744.5603:457386 745.56366:219088		234203	117370	161052	2455984	4745855	2504439	2261340	2207659	2071008	10468	23557	49891	5831	14538	5727	863400	829863	717178	23010	19144	7837	25817	40679	572.68	14181	70229	37145	37880	25800	20139	8735	36940	38766	27227	16874	6826	572.68	572.68	12640	49561	7533	6612	59739	19358	55034	1712906	1758716
PE(16:1(9Z)/20:0)	746.49554:739660 747.49889:401721 748.50225:118530	58.06636:1930 58.2108:1421 59.04999:1380 60.08156:3556 60.75888:1344 68.84589:1369 71.08601:1939 78.37408:1537 81.93436:1469 83.0857:2126 86.09692:14998 96.84413:1598 104.1072:5385 109.10094:1901 124.99996:5153 131.08943:1629 131.48532:1624 184.07324:581852 214.76239:1738 237.59836:1704 272.48315:1919 332.72568:1625 369.97955:1853 605.54974:3906 737.1449:2194 746.49292:15731 746.60773:94646	1329474	764303	862967	597539	1501150	3000401	6554584	4913396	3610039	168392	283276	277030	797694	551349	425499	1671065	2289524	1364816	249137	933069	282683	309081	277713	118610	291638	515790	1149342	392986	454043	106678	232498	166722	124665	254069	177972	345660	384608	293712	145514	258729	243718	624119	1370369	1190141	982936	5667101	1996466
PC(16:0/18:3(6Z,9Z,12Z))	754.53717:1511354 755.54052:711908 756.54388:206387	53.51526:1243 60.08155:5878 61.87854:1432 67.32278:1315 71.09699:1473 83.87473:1484 86.09689:17500 104.10716:5843 112.0128:1476 124.99983:6383 146.42499:1566 163.11108:1752 173.77393:1832 184.07327:533069 285.4101:2055 346.40662:1604 469.73303:1634 737.33136:2252 754.53711:96699	1666278	1941516	2653862	3127601	14604899	10710869	8986567	7722076	7356842	7712938	3780807	5051359	11203441	20558826	24870734	324806	322721	352562	26428186	4730236	7595184	14428576	33622644	24309548	38118328	1956545	9072243	7608050	15809724	15554870	15315518	18304236	17911572	22042134	17380960	17586494	16248766	3173504	6614340	11294286	27581948	33147952	2619010	423697	1269314	1312424	8075794
1,2-Disinapoylgentiobiose	755.64557:359538 756.64892:0 757.65228:0		797308	641654	7967.67	415802	1424085	884739	503599	79677	493108	218676	356474	100343	647494	1082479	245389	1758019	520602	1721054	411209	1445479	958416	826182	463197	550025	1162576	476173	1748762	647108	705059	468982	264294	338126	1146650	1195188	1398510	958127	637850	676564	547876	1223720	537295	293551	1321885	1327583	378607	97601	145734
1-palmitoyl-2-linoleoyl-phosphatidylcholine	758.56738:121942648 759.57073:57174660 760.57409:17588992	60.08147:231769 69.45558:78305 86.09689:1422733 102.41287:101021 104.10725:367230 118.05291:94040 124.99978:504069 163.38791:89894 171.65637:110307 177.41205:103619 183.73593:87142 184.07304:44198124 382.81671:111884 737.39911:132859 758.56775:9415255	478787	130949328	516319936	749239296	481418528	476146688	653851648	621718400	274354752	824975872	985625536	842089536	640849536	1300748800	659865856	136028864	280505120	150256576	980199424	1115184256	1077431680	421814912	312036256	480530144	883192704	721622272	248873568	722724800	729958592	901589504	403930592	715670528	287467616	198492048	338657664	398014400	969738752	663712064	308602208	729981952	678450560	685722752	34011976	32160300	187858912	36481376	181505904
Phosphatidylcholine	760.58472:10692906 761.58807:4617757 762.59143:1316592	53.60558:6092 55.46232:5971 59.23354:6705 60.05253:6795 60.08156:19241 61.51393:5790 72.10006:7537 86.09697:70837 104.10722:22419 124.99999:29059 184.07326:2757610 185.07689:10494 186.07683:7976 197.50667:7667 214.06407:7975 499.79849:8166 760.58411:546371	127421	180494	211506	48269440	53692208	29029062	41770276	93110608	102721768	69055648	51473024	57553236	80757264	17194154	68506104	12959176	18397556	10037898	31454292	31611244	66116272	29796306	26467412	23374224	61226060	50430612	59370248	117541032	97631696	47897984	45557964	43880156	47043292	52250524	64081964	52877768	42206680	50298072	85150080	64324152	137145664	52040896	11084752	13486714	18066940	67209656	50223868
PC(14:0/20:0)	762.59985:4240924 763.6032:1791883 764.60656:482859	57.06301:2763 57.07069:3342 58.05523:3157 58.06649:4373 60.08146:8980 76.1684:2985 79.20351:3973 86.09696:45325 91.54523:3121 95.38714:3268 102.68263:3435 104.10725:9393 107.30815:3169 107.37962:3851 124.99983:10506 137.52806:3806 146.7128:3935 184.07323:1583776 202.91777:3650 465.70535:3666 506.36038:4575 737.45074:5073 762.6001:340581	259102	319128	1128652	2092677	1751149	16380152	19547878	6691534	12826590	31855654	33483348	37609284	30518132	32733946	17341386	458238	87368	103634	20237886	21759244	17369274	49380660	30342294	44750744	21626496	16298975	7500814	10890341	13527640	82330744	67377824	51952184	12803165	19622152	8716893	31935548	42252100	42979720	44911128	28736486	23964792	19089448	36621964	2505880	3493051	36252620	12605124
PE(22:4(7Z,10Z,13Z,16Z)/16:0)	768.58862:2971355 769.59197:1479624 770.59533:649139	53.51555:2806 53.99082:3489 57.07067:4176 58.06649:3786 60.08153:6696 67.05479:3178 70.0266:2910 86.09699:21824 88.36543:3652 95.08578:8783 104.10718:9851 119.08521:4146 124.99984:7481 133.10161:4259 162.87788:3164 167.79495:3662 169.73657:3318 184.07329:929119 218.7052:3244 224.44313:3947 325.07748:3635 341.30505:16216 348.0502:3520 440.94769:3895 627.53491:29562 737.29529:4508 737.40576:5055 76…	75923	698255	627926	6712108	4659068	7644534	4416168	5787824	6389707	2781150	5207876	3096311	16481141	13788390	14315516	1535416	1834511	1161282	33531442	38905084	18358770	24459334	16275742	21919880	21397078	23381124	12272224	11315949	14090841	19602930	27100938	23384986	20940638	11461200	15200242	22858852	25934712	17087870	28802976	12833203	19552790	21186690	1626011	809121	586459	371690	217053
PC(18:1(9Z)/18:3(6Z,9Z,12Z))	780.54993:15286654 781.55328:7942277 782.55664:3130482	55.94977:1385 57.07084:1414 61.6149:1601 67.05507:4275 69.07063:1889 71.07367:2400 71.0863:2889 73.98352:1583 77.24833:1749 79.40277:1666 81.07039:6292 82.09363:1632 83.08632:2661 85.10168:2792 86.0969:73116 88.88808:1869 93.5821:2041 95.08589:4745 107.08562:2252 109.10168:4073 110.02803:1623 121.10073:2166 123.11684:4143 146.98158:229624 164.99205:7221 184.07336:18107 188.00739:2366 209.93149:19…	159382	18070810	343168192	74392944	71157208	72247424	63601708	59294644	55036624	180289328	197308160	225926304	92457168	83438680	78546336	6453208	5343818	5539490	267565200	277624480	283729536	126883472	126315064	132685848	112066896	101516128	85224616	65196408	62677192	76049288	144739712	113836776	85977360	59132348	65070320	68323880	77131992	81980272	93295488	248714416	236042384	218717136	5023915	4060923	3298372	65335516	59798460
1-18:2-2-18:2-sn-glycerol-3-phosphocholine	782.5686:4444406 783.57195:2349425 784.57531:892129	58.06634:5987 60.0815:5752 61.93641:3674 83.87595:3670 86.09692:47439 104.10721:11895 124.99998:12553 146.98151:18565 168.282:3520 184.07321:1661223 271.77716:4276 340.2402:4146 557.81445:5136 599.50513:6875 782.56842:339912	7606402	4922738	2303959	2768671	2668996	2621588	3278430	8332418	6995758	5489520	4787219	9621821	15142520	17709700	13972482	5838648	3424161	1444386	14358157	4735623	6853882	20714346	16530754	34755520	59960092	42934868	10102290	31562486	12334119	5609816	13906512	11504304	15700666	12077934	13416446	4612094	31894902	16918732	23944510	15764910	13147278	23492654	1303713	1136424	970037	930468	2204271
PC(18:0/18:2(9Z,12Z))	784.58368:4208806 785.58703:2269891 786.59039:3088527	58.06633:2912 60.08156:8013 60.86994:2597 70.85889:2805 86.09686:38157 104.10701:7015 124.99966:12855 146.9817:11836 163.01439:3087 184.07312:1284803 225.45079:3392 304.00125:3112 522.35632:3809 579.52771:3414 601.51794:6986 604.07684:3438 611.91559:3590 737.52551:4756 765.28082:3271 784.58301:263352	573702	31824292	38597992	11484176	14036423	23522780	10290964	10898265	17856158	31715420	33717704	4876519	9985987	5976808	6709612	1924180	2775112	2951695	29871746	22060576	34496064	42337108	41231708	40100148	21402398	55017952	37653012	19342836	16517238	32773868	38126508	30322338	33601292	17864944	12666948	11271804	27347490	20845954	17271356	37199448	32103512	37037296	1916186	952051	1026365	8040405	3387201
PS(18:1(9Z)/18:2(9Z,12Z))	784.58472:5556040 785.58807:2796296 786.59143:3958414	58.06665:9572 59.43732:3533 60.08161:13921 71.57267:4343 86.09692:58527 99.57094:3769 104.10713:15830 124.9995:15352 146.98175:17889 184.07327:2241428 383.77383:5252 385.85355:4572 579.53522:8652 618.72876:4732 622.88:5773 676.2226:5461 714.75671:5701 766.56635:5085 784.58429:453745	227302	9085952	13791937	25251124	21329616	35454956	18386888	16846760	12539382	53079236	51624356	41473420	32250276	26258012	18321958	4256861	4579934	5527856	54062460	42241800	71117096	70101984	63966088	61792376	75824112	96189008	47559528	34455484	66184336	70323728	51038808	58305060	58060388	21421074	38520852	16466022	36447444	32992020	34098992	50755960	53388932	52984600	2141427	2051021	1526665	15934833	6848554
PC(18:1(9Z)/18:1(9Z))	786.59998:12164563 787.60333:6255350 788.60669:1765134	58.06382:7813 58.06629:18122 58.35143:7059 58.77302:6847 60.08152:22474 86.09684:114764 86.50612:7834 101.5919:9617 104.10715:35602 108.56222:9017 124.99968:38857 138.62343:8853 152.74335:7783 184.073:4685718 383.28506:10152 758.81653:9670 786.59949:970844	163457	2692865	2044004	5949984	11824008	4816658	4550830	7708764	14105739	7061254	12237733	5479826	2575516	3838682	15513202	14729650	24167126	15598548	44863452	10520466	5942186	8088597	10001186	30488296	4884330	8552035	14893742	11262103	24221880	12039837	48761548	12028341	12410143	8318053	6626850	15786056	21433772	16637344	12082301	9375849	25669186	12408921	14278196	17072686	5445161	2772544	1015993
PC(18:0/18:1(9Z))	788.54395:4980700 789.5473:2384064 790.55066:1725481	54.83131:9914 58.06627:18928 60.08147:38252 68.38141:11942 82.72634:11991 86.09695:187097 87.10008:17645 89.90546:11718 98.98471:13013 104.10725:66551 120.67134:12061 124.99998:63504 131.36522:12352 155.4745:14063 164.90535:12758 184.07321:7161694 185.07683:1010161 186.07758:386739 678.94556:17604 787.60345:145284 788.61224:1208558	17724662	17454798	17039864	195026480	192545328	199920128	164889024	158987552	160738288	13529.7	13529.7	13529.7	13529.7	13529.7	13529.7	50546448	47516804	53960456	13529.7	13529.7	13529.7	13529.7	13529.7	13529.7	13529.7	13529.7	13529.7	13529.7	13529.7	13529.7	13529.7	13529.7	13529.7	13529.7	13529.7	135297	13529.7	13529.7	13529.7	2121138	2130673	1406797	67606696	71233776	73681800	107926632	88005920
PC(18:0/18:0)	790.55817:3788884 791.56152:1721632 792.56488:484505	60.08172:8380 62.51407:5768 86.09689:38973 104.10781:21164 113.14233:6024 125.00026:13321 169.06969:5537 171.79012:8168 184.07317:1762801 185.07655:56216 186.07742:25753 234.82553:7100 565.67603:7548 650.43512:10475 690.46417:13650 737.51245:9435 790.54846:230508 790.85181:9378	2587454	748718	1118600	105104232	125048544	130919720	63587512	73021312	46701480	380901	161514	411221	1136880	391728	137738	23031286	21682066	36997060	284317	296531	458473	235901	326057	176494	453764	582120	485195	320214	277965	160946	1182068	537349	489382	614306	332471	378410	217367	414299	235570	916830	1149523	471171	37510924	31775342	40335364	42232228	23060890
PE(18:3(6Z,9Z,12Z)/22:4(7Z,10Z,13Z,16Z))	790.55829:1389013 791.56164:661956 792.565:327153	58.06423:1768 58.06686:2799 58.19926:1534 60.08187:4086 61.96474:1603 62.44618:1830 86.09706:15983 104.10763:7662 109.10131:1785 125.00006:4524 157.13795:1831 184.07329:600890 184.72707:1766 185.07677:25285 186.07794:14884 283.50571:1885 478.3233:1796 649.51569:2162 650.43439:4374 737.43542:2896 772.53436:3064 778.39337:2396 789.60907:3656 790.54938:94227	736472	890091	1107177	77752872	73213688	68462888	33807172	34219468	33537100	92348	96196	21663	46369	19375	21483	24038096	23106702	1764237	130760	67664	55722	38348	82757	87416	38331	20643	21559	14447	11844	38651	27420	21721	28346	160675	42593	87667	19434	53706	34273	125413	392585	281417	2456014	27203694	1980326	19436700	17634054
PE(18:0/22:4(7Z,10Z,13Z,16Z))	796.58356:2187976 797.58691:1714817 798.59027:702556	58.06639:2655 60.0816:6065 64.2504:1815 67.05478:2596 69.0707:1700 69.60023:1748 71.08588:2418 81.07042:3416 83.08608:2321 85.10141:3885 86.09693:24364 95.08592:3224 99.08081:2188 101.03928:1826 104.10727:7409 107.08524:2434 109.1013:6792 124.9998:4939 125.09599:1963 125.83744:2301 146.98215:2341 171.68051:1902 173.11696:4711 184.07318:839468 185.07686:6959 186.0777:2140 239.23631:2118 261.98767:…	229277	3498510	24130922	7485572	4931913	14029267	5806278	41500460	10659694	3217765	2466233	5764245	70276896	31736908	22617062	2581462	9594984	1819924	10501018	14073742	21025090	47450912	27556856	104111504	64672320	28877142	9644879	23417246	27642008	17887330	29349422	31837474	15070071	8181712	6902959	13921928	8618259	16491299	36100052	7970734	18163890	6477038	1226333	2764551	1927988	9342241	5741184
PE(18:2(9Z,12Z)/22:0)	798.56323:2062727 799.56658:893971 800.56994:301275	58.06643:3076 59.5951:1622 60.08164:3926 65.86641:1754 74.7524:1938 80.52013:1557 86.09695:20205 98.98539:1835 104.10734:6978 124.99986:5037 158.58876:2009 184.07327:807943 185.07648:2694 218.27942:1934 233.18024:1640 342.03265:1819 428.2236:1802 493.04138:1905 493.28198:2022 544.44489:2336 730.98145:2101 737.60455:2036 780.55273:114863 795.23877:3177 798.56274:58298	1575264	635027	2236925	492336	1184630	204234	1578129	779871	730391	413614	2407561	4961661	7225094	12673810	20773298	7955874	6023352	1659361	73964048	35859092	120895568	17361424	45495132	41726828	42604592	203024352	97981648	33457286	27347230	64270576	53218580	83021688	38847156	60378600	36501048	77995808	19227100	21616578	28420340	14659469	34252144	11987114	3580906	3963463	2950552	797884	1007999
PE(16:1(9Z)/24:0)	802.59418:15298154 803.59753:7790752 804.60089:1882013	58.06643:20790 60.08167:31492 61.10759:8803 84.20835:10567 86.09694:86505 92.18554:11434 94.9646:11706 104.10734:43348 113.43701:10136 124.14881:10663 125.00002:38230 129.12067:12986 160.75391:11629 184.07318:6111452 185.07663:29108 281.1069:15112 282.10367:14196 737.42719:14016 784.58398:923659 802.59143:434491	8659617	7030593	6923862	12065293	113900608	125196280	34918112	71391168	79983816	126876632	286255	496916	1121918	1761764	437474	6106874	8510658	8992053	727576	408354	683384	132128880	4979219	1132175	465228	645534	229073	120305	653290	425777	429728	531580	405429	365409	1101282	1336036	1728012	684672	3699242	1259418	6942052	4062743	133391176	6368316	6744536	91370256	149026256
PE-NMe(18:3(6Z,9Z,12Z)/22:1(13Z))	808.56805:1932871 809.5714:990346 810.57476:5259792	57.25946:1379 58.06376:1473 58.06637:2898 59.07435:1823 60.08157:1998 72.99032:1750 77.96841:1977 78.90273:1396 79.37455:1489 86.09675:16131 104.10699:11099 114.39657:1896 114.7972:1989 124.99987:4965 146.98238:2290 153.94322:1886 184.07303:858967 190.07285:2148 282.75238:2032 310.05597:1859 314.15662:1714 314.98215:1785 316.41876:1723 326.93912:1995 349.39728:1651 650.43903:6844 690.47083:13078 …	1304290	1866932	1736650	69028248	50989776	73240080	43996244	43109168	45360012	388162	759123	290970	5608302	4027280	5341490	23384338	21124478	2313758	1861818	3152304	3003229	1853978	1213546	1347897	1865426	2828768	2690442	1889999	1009592	2914832	2447768	1619531	1307643	2411884	1644085	4135595	1130895	3589121	1525014	3335931	2365755	4218944	24916282	26113936	2688292	22351004	21885404
PC(18:3(6Z,9Z,12Z)/20:1(11Z))	808.58264:13585159 809.58599:7259069 810.58935:4035707	58.1394:8758 60.08162:18591 63.93119:10066 71.07383:12881 71.30358:8561 72.16227:9678 74.31604:9147 86.09691:252022 104.10719:17494 115.3128:9227 115.65995:11382 121.36303:8876 125.00008:14771 132.61168:10343 146.98163:525843 164.99272:12772 184.07324:2306361 185.07738:16403 387.25061:12026 465.23639:29351 496.33792:12435 566.95593:11762 603.5343:105914 625.51544:349867 749.50751:89408 808.58234:…	1521013	18719682	20792940	87895704	144167952	91770688	203873584	266442624	235302672	125508640	141056288	180861152	199537712	251966528	304399744	13136986	12959091	10395218	163624144	451061280	130594992	282183648	456701728	330579904	580410048	670808192	632622784	383970048	169017792	257111904	638842624	676560064	380839392	636353856	261585600	586025792	301936384	479876864	365576000	266070240	350389856	322258176	10513466	9585781	9404329	53156976	100626992
PC(18:2(9Z,12Z)/20:1(11Z))	810.59979:18657944 811.60314:9771080 812.6065:2483624	58.06628:23723 60.08155:45951 73.46024:16814 85.41621:14375 86.09682:166892 104.10706:56607 108.53616:15116 120.86972:16392 124.99963:69456 160.80826:15200 184.07315:7893692 186.16382:16606 197.93878:17602 223.15936:16193 233.27827:16183 292.34296:17390 325.99915:17593 461.7738:17862 479.49927:18269 721.97589:20296 737.26904:32241 810.59894:1677524	11139.9	169399	111399	27676272	29660374	12298104	15091379	18396258	34696296	24745546	26619342	8838061	5165549	9302631	183199808	7766276	6439121	1749065	142530720	43708256	29192772	70192912	17663348	31979240	101210008	46391852	154801936	140214592	178875952	81087448	80439800	51918968	149998320	193143888	111820696	103438608	301241568	142106400	15856596	29435998	53072636	84019704	6816144	8757725	10547708	5077402	8037105
PC(18:1(11Z)/20:1(11Z))	812.54095:992991 813.5443:569139 814.54766:450776	57.86388:3586 58.0661:6419 60.08123:10229 71.53902:3094 74.28569:3484 75.44897:3898 79.69248:4214 86.097:55592 95.62022:3407 104.10697:12499 109.0088:3979 124.99968:9501 125.66461:3965 132.78256:4068 143.32707:4147 146.98143:10017 150.74007:3735 153.66975:3799 184.07318:1799495 185.07686:39722 186.07776:16656 206.27312:3990 264.26843:4847 380.89078:4647 629.47125:59269 737.24786:8430 753.47247:96…	339241	928819	812142	21353828	25773540	29625530	14682713	12169405	12425302	23324	12758	1275.77	20631	1275.77	111439	7897430	9328573	10058153	33566	48065	36721	1275.77	1275.77	1275.77	18510	1275.77	1275.77	1275.77	1275.77	1275.77	1275.77	1275.77	1275.77	86283	67366	68480	1275.77	1275.77	1275.77	208234	330388	194595	10056189	10904488	10096760	9817732	12887623
PS(18:3(6Z,9Z,12Z)/20:0)	812.54376:902917 813.54711:532523 814.55047:484337	58.06612:6135 60.0815:6458 63.28983:4158 86.09691:67797 87.21088:4778 98.98542:4610 101.35888:4831 103.39396:4568 104.10702:15339 124.99962:17935 184.07318:2365369 185.07645:37108 188.06029:4596 264.26999:5157 303.46466:4553 359.67053:5012 443.7211:5936 524.38037:5732 629.47406:15191 753.47485:7094 794.53784:14057 812.61932:403087	1927522	1196951	2059247	37295540	22118838	12786165	9343108	7395673	13246923	16849	1411.06	1411.06	87721	101940	150411	27236088	25506536	22452572	42026	111701	37282	23558	41164	28780	107434	35414	16719	1411.06	1411.06	1411.06	14111	14171	18618	162093	104740	143274	31020	1411.06	1411.06	719078	845688	852513	27315702	27110484	27801132	68378032	65047956
PC(18:2(9Z,12Z)/20:0)	814.55829:1163202 815.56164:598335 816.565:261702	58.06631:2373 60.0817:2054 77.01511:2224 81.19543:1897 86.09695:19122 93.62488:1618 104.10731:7634 109.29183:2505 124.99982:4106 167.04053:1663 184.07321:815589 185.07681:35233 186.07745:8074 317.56885:1821 329.43036:2299 496.34018:2039 646.40717:20798 778.53625:42912 796.54822:51596 814.56708:32733	10283047	10734481	10530693	11814222	8598776	11486190	21785422	19579006	23078200	65077	25264	761.505	19630	8517	23778	12740086	13334307	13808647	20194	135277	22599	41221	12075	14897	38190	21931	27240	90331	77718	44773	16756	39552	7615	576925	636457	536141	89602	18378	38278	2104164	1628777	1125178	6476273	8760680	7039692	28209118	10874075
PC(16:0/22:1(13Z))	814.64001:4004466 815.64336:0 816.64672:0		762034	1417514	2500362	32616188	31860322	34827928	20007680	15805365	18462350	189523	77000	175663	114544	450673	265822	5536382	4499248	5646200	117972	291810	216473	102177	70319	102459	167338	193317	396751	567135	561671	223541	106976	225663	414078	562851	329473	337884	78737	212163	106659	321188	453389	867667	5562232	4910212	5050579	6425369	10769674
PC(18:0/20:1(13Z))	816.5741:2228774 817.57745:1276823 818.58081:1211268	57.07083:1570 58.06382:1709 58.06635:2329 58.15031:1538 60.08168:2480 63.01987:1468 79.70832:1624 81.15306:1643 86.09699:15700 104.107:8439 124.99964:3850 147.10561:2145 167.05496:2697 184.07306:745036 185.07634:2576 266.2496:1850 299.06189:2537 355.06879:4108 356.0687:4043 480.88528:1832 499.99472:1944 608.31506:1927 717.99554:2099 737.21765:2564 816.57178:169265	1031738	717911	509763	6527448	35825516	6532168	38971228	21320068	4898982	38232	27924	2660.86	2660.86	76067	2660.86	20324172	10217394	18587876	39052	81954	30773	65546	93375	68119	33268	83839	138187	76456	26609	74732	2660.86	75030	133624	60934	52280	28133	2660.86	2660.86	2660.86	271643	148241	195209	18251612	15991110	6021329	22861196	23709080
PS(16:0/22:0)	818.58936:2085188 819.59271:973572 820.59607:734414	58.06628:1989 60.08157:4010 60.35751:1851 63.09915:1584 71.08583:2186 86.09699:18796 104.1076:11755 124.99987:3816 151.11253:2089 156.01363:1836 156.10422:1780 184.07327:908367 185.07652:5078 214.56432:2005 718.50464:6772 737.25037:2970 770.24677:3879 778.51367:2280 800.58386:6980 818.58893:210402	366925	828019	281767	90776696	19405758	24543910	12282150	11241568	5463050	1786.42	1786.42	332584	204945	168814	36960	6291145	10470017	27734880	97940	94259	36091	17864	40421	141831	64761	82512	95850	42871	148554	316790	176135	264906	250590	96304	157201	43667	46608	83003	148403	62949	71839	72828	20569782	4023812	7312768	25949002	6568470
Thiophene	82.99818:279808 84.00153:0 85.00489:0		778240	1166573	490521	859812	1815577	1856855	1447986	1416075	1214896	1527638	2372390	1795106	847977	613489	1059536	812874	493414	1070144	557410	1950160	840224	707981	1040264	490694	1722594	957202	1248777	1170387	852370	914777	944387	660867	2007735	719428	1190056	1596841	1125688	1093336	1588703	1232098	96094	2191280	1572498	781867	1381966	1490410	1266679
PE-NMe2(18:3(6Z,9Z,12Z)/22:1(13Z))	822.58508:1661982 823.58843:819914 824.59179:343736	60.08163:2386 60.36509:1378 62.47554:1601 66.46664:1529 81.20856:1629 86.0969:10573 103.64599:1833 104.10715:6151 124.99998:5163 139.00975:1847 156.47336:2194 158.18733:1851 162.95546:2614 166.01912:1788 184.07318:604429 185.07593:1924 209.09918:1967 353.00449:1803 396.16135:2212 458.98901:1906 496.33813:2926 648.22485:1941 704.48486:11924 737.29077:3582 772.54993:3296 804.56262:3625 822.58374:10…	242036	68637	194021	78595632	72253088	65948444	38758548	34901124	37907548	6548	18209	16348	54030	15126	24343	711296	698448	675450	69168	76599	24353	20419	80786	29340	105026	79264	135198	76737	166747	37597	45375	83726	21245	116384	144929	218673	17879	57281	50911	256485	706746	268141	1488618	13408763	779130	5455504	17625846
PE-NMe2(18:3(9Z,12Z,15Z)/22:0)	824.57886:11039722 825.58221:6296966 826.58557:11844901	58.06648:12623 60.08142:16996 86.09692:107297 104.10722:39150 123.93679:9689 124.9998:25264 127.23944:10360 162.95567:19015 164.61909:10633 166.08136:10737 180.06012:9875 184.0732:3879613 243.78444:10895 248.02663:9899 532.4903:12011 596.52313:13053 641.51172:109362 737.52673:17230 765.49908:35725 806.56781:17451 824.5777:937276	3509534	2450386	1824263	18338102	112662504	51459400	26316172	66983220	44423852	87973128	12695052	2916730	2592237	493499	1113787	10506294	4593302	6456057	4474079	8399427	4893725	86884376	25684668	23631708	1266677	1651312	2488457	4303209	1925874	6905341	11376605	8934117	2412473	5846152	3508126	2910688	9199263	15577516	11406963	1058718	6371881	11164865	7236484	4732480	4403554	33498458	138836304
PE-NMe2(20:1(11Z)/20:1(11Z))	826.59399:3003466 827.59734:1354932 828.6007:577477	58.06631:4070 58.3132:2035 60.08157:5404 68.6389:2377 73.13812:2201 84.82418:2945 86.09692:21741 90.76672:2501 104.1073:9889 124.99987:5966 148.28519:2664 168.02711:2722 184.07315:1339818 185.07652:6447 186.07759:3486 237.64294:2815 336.8208:2754 353.48257:2896 506.35693:3760 524.36926:3588 808.5835:186899 822.81055:3558 826.07355:3682 826.59515:99672	27351262	9605818	7194076	25795534	14815125	35328648	11996615	41262528	8958799	77774664	479440	714487	269736	1047389	503705	6337159	4351044	5034929	574743	1095356	557324	32823372	1966365	3088659	2753035	1595965	1607357	1052876	4869676	45054380	30040192	1368984	2636482	1179158	12838308	4617185	3514594	2582126	2065454	1433541	5996092	6630330	5827690	3534941	2832650	3435602	99686712
Naringin 6'-malonate	829.65601:578921 830.65936:0 831.66272:0		2158.89	64001	2158.89	51494	128106	56443	127243	215371	123840	2158.89	127963	308689	269578	2158.89	2158.89	92555	90294	160968	160078	67598	2158.89	2158.89	160630	2158.89	57112	49514	2158.89	584551	114473	51022	32087	72409	83212	172965	153158	241292	330384	2158.89	2158.89	167296	139888	141170	2158.89	90798	2158.89	123326	103708
Sesaminol 2-O-triglucoside	831.73334:1167780 832.73669:2339819 833.74005:1343380		3906503	2814350	3920732	3081878	4842218	3195088	138318	151378	142322	457197	335882	114782	735122	658296	138999	1334609	1381418	538842	279802	1184869	521770	211200	784184	1264453	1503834	935175	762974	337643	1459340	718405	406263	257237	799560	664222	247567	3574.62	183018	384254	266414	554344	735080	310563	280629	254188	358900	490625	169986
Erythrosine	836.599:1563714 837.60235:811533 838.60571:897159	58.06629:2937 59.05002:2129 70.38817:1397 71.08624:2310 86.09689:12057 93.91568:1873 95.08572:2147 96.89388:1639 104.1074:8523 109.10169:3275 124.99988:5106 157.65485:1829 167.05544:1912 173.11682:1885 177.31572:1893 184.0733:642940 227.12715:3398 275.20135:4236 293.21191:2866 347.80527:1949 355.07224:2658 401.70523:2204 427.70941:2411 441.24719:2039 493.39005:3951 509.39081:2453 519.3299:2772 57…	244589	465539	1364325	62811304	39359348	32827330	26567232	35613100	31555708	1983389	1898711	1205524	516428	1248594	3694872	27771262	29256882	2926285	1302125	3284397	1966620	3090368	2134280	2312760	1747906	7700771	3776477	6051026	4077976	7669406	3015855	2668087	2698010	13487377	9213708	12020398	3946772	6781373	6897785	2234090	2378582	2599563	2263402	2151356	2247233	31845604	28592232
PS(18:3(9Z,12Z,15Z)/22:0)	840.57391:1905018 841.57726:961802 842.58062:1540029	60.08163:2261 75.61112:1927 86.09689:12331 101.22894:1771 104.10719:13219 124.99973:4350 126.18978:1893 149.39641:1966 184.07314:766911 185.07635:3540 214.08203:3057 254.19206:1769 405.78464:1885 476.32852:1960 482.02863:1954 491.55051:1974 657.51086:4532 737.41229:2194 821.97205:2097 822.56061:33345 840.57227:147777	1333656	4516328	4752822	28741696	21806658	37255472	15401502	16018443	27298482	875782	139061	28112	41568	161736	45532	31906564	31612924	50955492	95260	111017	62355	165675	337986	214008	271204	124903	35607	151878	196782	486559	131910	129987	121335	203881	204560	365127	181773	219126	154419	526395	430336	219591	34156840	3499610	3530052	49918328	52337812
PC(18:2(9Z,12Z)/22:0)	842.58917:2615602 843.59252:1838296 844.59588:693313	60.0816:3749 65.48447:2482 68.15311:2983 81.07062:2391 86.09698:18700 104.10743:7861 104.69049:2865 125.00004:3895 146.21002:2997 184.0732:1096927 185.07669:8533 186.08002:2834 203.47224:3017 242.29294:2578 258.47433:3112 280.38211:2898 311.57834:2915 454.22565:2927 596.99756:3403 674.43738:35633 737.18158:3805 806.56683:93707 824.57874:126632 842.58368:79703	13618448	13869594	16003339	17426778	19857164	22254772	49352700	44475368	36891808	625230	14819	98692	22492	57117	36000	55332272	32797110	62258976	91546	117556	110025	175271	97986	239337	70321	26599	48076	250206	195128	609667	207543	155306	189514	686904	2078897	1419960	133965	108315	129329	2803958	2765065	2603842	36765488	22690518	33267102	126148736	111946912
PC(20:1(13Z)/20:1(13Z))	842.58936:3282874 843.59271:1763636 844.59607:680393	59.48762:2785 60.08162:5288 74.61587:2752 77.62273:2888 85.67953:2440 86.09686:21043 95.48022:2730 97.53469:3018 98.98583:3198 104.10717:9386 107.76859:2654 124.99976:8534 139.69597:3205 163.56822:3133 176.3183:2928 184.0732:1422203 185.07678:9822 187.49045:3435 214.55788:2841 288.10098:2829 390.23749:3867 499.04718:4144 674.43665:39523 737.41101:5238 806.56824:107990 824.57867:149399 842.58667:1…	13618448	3220853	16003339	19866558	21519942	26825114	22688800	28644874	34189916	250178	40476	45682	37470	94980	31906	4288452	32797110	5563263	67203	187304	69712	533255	46608	177128	259346	80353	36360	187346	144346	290573	180990	363749	84813	843130	1647328	712874	121939	181701	69947	2438241	1763875	2801594	36765488	13916033	3115395	126148736	111946912
PC(18:0/22:1(13Z))	842.58942:1737920 843.59277:944550 844.59613:336204	60.08155:2282 86.09709:12835 94.91673:1905 104.10759:9118 111.75031:1964 124.99993:4184 180.44086:1835 184.07324:754138 185.07652:2537 199.7036:2371 254.37283:1874 448.59305:2284 524.36755:2184 674.43616:18642 737.5235:2589 806.56757:43982 824.57983:58897 842.58813:75157	2781730	1599893	1263802	1211158	8274744	5487740	1865799	1801057	6256932	1220370	23272	22513	14567	7481	10660	3176942	2992330	8735482	9872	9055	7883	556493	7055	9002	6258	9747	7662	9823	31396	37831	22636	45843	7653	132369	81856	104070	9434	22687	26300	159955	199912	185943	2811386	3385434	7518654	15664588	15112101
Piperidine	86.09703:139807696 87.10038:7725095 88.10374:1133441	52.30145:10301 53.00308:57860 56.05029:365655 57.05817:45344 63.72329:15283 75.83779:12253 78.63327:11123 79.92379:13754 82.36734:11901 85.10038:12384 86.09696:11643	102133304	104453312	107279424	174205984	178315904	174971376	190527664	197075808	130606216	236700912	238050864	237631584	200147040	217184000	222855568	224460896	226937136	231372192	269870176	270369824	269191584	329080352	319667008	306910624	178029536	179008608	184411184	266518656	279084128	273622432	193512064	192612224	195597152	229820208	225036400	228045392	233901744	240041552	237236896	127867264	131113080	130115816	165638304	166854704	174607552	230555584	249616304
Procyanidin trimer C1	867.70111:397336 868.70446:0 869.70782:0		179271	27814	228253	108257	155907	146442	171707	156492	34836	173534	440767	166088	62767	87480	144220	87719	30477	26852	103094	159618	231464	122932	122256	67880	361020	228464	91201	282890	365718	65422	368659	263078	72459	20227	486735	83124	387832	41608	170683	41807	163478	281676	130265	231877	21154	215180	132762
1,2,2'-Triferuloylgentiobiose	871.72278:401329 872.72613:0 873.72949:0		108507	119395	305658	395893	260436	155169	571070	382249	120105	154121	123084	274224	376619	555961	501579	183856	365367	521336	387625	219697	360700	546990	187497	383447	435348	261947	262867	131654	665078	270662	220292	254133	985073	851144	250939	665314	421463	153339	438357	639708	382010	640442	100123	332780	106060	410248	262866
PS(20:0/22:0)	874.61462:1557206 875.61797:800841 876.62133:200288	64.71347:1759 65.56235:1618 70.03106:1695 84.50574:1635 86.09681:10188 104.10715:8486 107.23968:1690 118.50502:1850 125.00014:2774 147.39749:1740 173.06953:1909 184.07306:756052 293.21124:4320 295.45929:1783 524.37091:4433 678.44055:3510 702.47186:8355 736.24359:2135 756.51929:5295 806.5686:2170 824.57721:4991 842.59021:5440 856.57513:8528 874.61328:160871	240501	808236	325307	43525724	30191898	41135760	10439813	5918142	4686742	17756	28587	30203	15723	17238	52200	4025202	3851297	3980140	10642	9195	9404	28726	708.288	73383	66537	33340	7083	333253	295793	314975	50593	170160	47789	122159	124798	101286	10496	31937	77202	193195	124114	217676	2277154	2221493	1978420	16646115	6063522
Butyramide	88.07615:2905522 89.0795:381564 90.08286:483701	52.31688:1488 53.00307:2742 53.0395:2271 54.03467:2993 56.96559:6277 57.93562:4810 63.67555:1802 68.28793:1620 70.06583:2593 79.4585:1647	3244566	3693460	7321592	6623198	5943758	4358010	3556547	3989894	5319136	6597548	13337662	12544252	3673888	2460966	2958480	1678433	4926810	3868916	5859492	3197461	5319390	7788909	1694247	9716170	4543779	4431954	4398106	3121312	2294692	2129840	5586149	7716194	4995290	7167658	4223008	7275624	7122906	7435401	7436487	4575349	3351848	1414286	2765913	3678958	4935760	3990741	7009103
S-Methyl thioacetate	90.97712:62952808 91.98047:667298 92.98383:258298	53.41338:47082 56.96558:166994 67.92159:58764 78.1935:60934 91.10558:57144	260628992	254990192	254706336	128209336	131674152	142684032	204050032	194792512	187890048	300679040	300348320	300895744	350400448	347448608	354566144	178809648	182480512	182911248	374337664	377161696	386972064	481668224	471686112	475476448	328647936	334518464	337361568	355801888	365401664	358258208	342839648	334341600	340055104	359102368	361776416	355011584	446247296	438686496	438722912	382291808	387338880	380754720	298451520	297974464	295777536	364610048	372548672
1-Sinapoyl-2,2'-diferuloylgentiobiose	901.75146:275422 902.75481:110068 903.75817:0		223468	425811	780885	389372	276522	548767	218439	579607	331280	7487.43	279849	275894	183863	356910	305181	277755	398885	514422	237512	440848	429289	151181	284810	317412	143591	117018	218108	161756	179968	251893	619988	7487.43	251736	266110	128603	186007	614380	142531	313786	436855	223217	254823	1037685	571394	274536	942593	372550
2,3-Butanediol	91.05423:28950448 92.05758:2516759 93.06094:0	50.00719:4024 50.27122:2981 50.86317:3324 51.08782:3699 51.6801:3390 52.02948:3121 52.42517:3674 52.725:2951 52.72789:3410 52.92521:3413 53.8284:2892 54.49686:3443 54.52143:3990 54.82634:3275 56.1746:3886 56.33165:3350 56.3915:3941 56.5288:3851 56.95685:4195 57.24294:3441 57.80572:3356 57.90051:3366 59.06988:3516 59.07537:3452 59.41965:3177 59.54581:3157 59.68668:3038 60.5847:3885 60.80773:3734 6…	744727	854278	1015502	540234	711483	1442987	1465506	443148	1129324	287139936	121025552	289451680	276682688	302758656	240290000	951933	687024	649237	238073904	177611648	111866048	96182040	398009376	352809856	210143392	223915600	212376784	346780640	355996608	337878880	160786880	182175744	128154568	252559760	218450048	222663248	1282982	468140	540905	919176	843796	1240115	1101489	508342	1723831	673493	549908
allylsulfenate	91.05458:8855366 92.05793:932660 93.06129:0	52.77465:4606 54.83026:3505 73.0825:4225 81.62157:5452	1656229	933932	679243	918808	948891	724607	531407	676277	572467	92957488	90836672	82171200	70696648	70132808	67880600	1815448	1017699	621317	125664024	130468560	119335224	159838384	166932768	159790016	61955620	56543420	57730028	101156752	116218552	103730696	48722804	49451500	48989044	70124744	68613888	67922808	924659	743578	742263	309827	809738	610984	1282340	372397	650264	3325907	6277310
Aniline	93.96493:20620 94.96828:0 95.97164:0	50.01598:2192 50.54625:745 51.02376:4903 52.03166:1282 53.03959:1045 56.21436:684 58.99866:8656 59.52192:6617 60.18058:724 63.49744:694 68.5271:5234 77.00891:5969 94.06564:2130	11645477	14181174	3884535	5313089	12630801	8489931	12239354	15958721	13506967	9073702	8339646	8377018	7774908	7356918	7480381	12846843	7541346	6256593	8610171	6046749	15843433	4832842	15354007	10163165	9119178	6997814	5934684	8396543	10232326	12847762	9009086	9216324	9651866	6515922	4398548	6558198	6877768	5751957	4694381	12566118	5423236	4472716	8190123	5195524	4987616	6374469	9875075
2-Hydroxypyridine	94.04551:15186187 95.04886:2642059 96.05222:0	50.0159:4209 51.02378:6950 52.03154:4478 53.03944:2414 58.9987:3888 66.04722:2316 72.29708:2141 77.00908:2888 90.60728:2200 92.91666:2127 94.06552:7482	17967552	19099902	19042740	113994696	95411440	123122008	121642960	121329328	110902488	40235352	107142624	119047232	109290480	142052048	75787520	18543894	117296056	19341758	34637408	73110600	116507808	113199488	133742280	105718280	24599090	114004104	124298992	79709000	117601944	160145392	130560184	112481832	52544592	110863552	126870696	26356926	97313184	134421168	44312632	127721128	121334800	133823336	138857376	128644064	19844112	20613736	125603648
Phenol	95.04423:286990 96.04758:0 97.05094:0		151287	221805	287256	365828	30572	18979	238687	293855	474003	34893	30211	111463	27759	175427	63701	26398	1036452	47493	147240	56298	66522	375161	37741	222091	136091	40159	144673	149510	34591	105405	569501	429985	154657	160489	37168	62843	52097	33973	96827	70909	42144	82947	828667	39013	327833	59452	403146
Patuletin 3-O-(2''-feruloylglucosyl)(1->6)-[apiosyl(1->2)]-glucoside	965.76898:309880 966.77233:0 967.77569:0		44339	50303	21647	139049	253271	19467	77660	84743	55611	242518	186182	136852	390631	1431.18	56412	33842	50148	17317	1431.18	1431.18	121942	1431.18	456757	532437	154919	1431.18	1431.18	1431.18	99561	1431.18	1431.18	104270	47381	457286	212311	169443	63869	150387	42044	100249	256839	26330	67290	113320	16990	134038	76413
Dihydrogen phosphate	97.99168:23578180 98.99503:759810 99.99839:35737360	55.72472:15444 56.96556:2821110 60.1696:14133 87.40205:18006 92.08329:17163 98.0705:14966	52168656	48687972	46777168	29422158	29009210	28909716	55255396	56587216	56245916	169169616	330504096	208852400	263787408	266196512	271511552	26398974	26591330	26848454	259518672	260413312	262362784	212729824	215676352	214753088	262222896	270072672	265357744	248626448	253759104	243799840	303200032	306282528	150566944	288107840	290851328	187652784	233242560	233785888	107874288	292006624	289993600	295193568	32081558	32545302	36968072	92582744	96024920
Phosphoric acid	98.98451:39462884 99.98786:266685 100.99122:714664	50.14456:22605 50.34005:23447 57.85742:23441 58.53982:28814 62.96381:1361103 64.97955:33150 80.97422:372721 81.68315:25483 95.92219:31784 98.98453:5629012	337177024	336871040	160741184	169354272	9890105	155751920	1664178	1552882	1501938	27255278	491938432	24665702	519767232	611235008	619374720	260657312	238067664	93359928	649444608	667211392	634197952	181431232	419673344	405882592	603543808	615369088	598338880	213500640	41369532	36976060	237648800	620018432	618419072	638972160	648145088	617058176	414075872	418058592	419709760	569801920	31406678	35844584	141410016	145175648	141924336	381598944	381003360
3,4-DHPEA-EA	379.35736:46203 380.36071:100554 381.36407:53711		1696.94	1696.94	1696.94	1696.94	1696.94	1696.94	1696.94	1696.94	1696.94	1696.94	1696.94	1696.94	1696.94	1696.94	1696.94	1696.94	1696.94	16969	1696.94	1696.94	1696.94	1696.94	1696.94	1696.94	29584	1696.94	1696.94	1696.94	1696.94	1696.94	1696.94	1696.94	1696.94	1696.94	1696.94	1696.94	1696.94	1696.94	1696.94	1696.94	1696.94	1696.94	1696.94	1696.94	1696.94	25492	1696.94
Apigenin 7-O-glucuronide	447.34671:381581 448.35006:63237 449.35342:0		2233.93	2233.93	2233.93	49000	27359	2233.93	2233.93	2233.93	2233.93	487466	761416	115574	70760	192548	69515	31807	2233.93	2233.93	317750	252200	178392	50193	228425	57600	86552	233529	262081	70193	76459	189744	159404	167179	343693	370101	244925	121633	195747	184688	81771	85151	431612	173710	2233.93	2233.93	2233.93	2233.93	2233.93
PE(DiMe(11,3)/DiMe(9,3))	796.5459:1988244 797.54925:895586 798.55261:1149297		27233440	33122400	33203146	6369152	1922512	17182634	2599604	3646974	2289777	6832964	314283	358335	1315206	1954242	2049476	10394539	15690571	10296901	850618	2643420	709737	12785705	760613	2875264	2184898	1975599	1202436	1366320	1054485	3730643	2205501	1438378	1048063	14798804	3548562	3599802	505226	1588384	2115772	2588996	2159120	967178	2567396	8411426	6262050	4073296	3971123
[truncated: 16 more columns]

## Sheet: 2) OPLS-DA validation
M1	Members	Correct	Group1	Group3	Group2	No class (YPred <= 0)
Group1	18	1	18	0	0	0
Group3	24	1	0	24	0	0
Group2	21	1	0	0	21	0
No class	0		0	0	0	0
Total	63	1	18	24	21	0
Fisher's prob.	3.4e-22
R2X(cum)	R2(cum)	Q2(cum)
0.509	0.981	0.79

## Sheet: 3) VIP metabolites
Discriminant metabolites OPLS-DA groups	VIP score	cvSE
2-Methylbutyrylglycine	1.6797	0.392948
Pipecolic acid	1.66193	0.349652
Chrycolide	1.6295	0.679052
Dexpanthenol	1.59953	0.504737
L-Lysine	1.59068	0.333
1,9-Nonanedithiol	1.54248	0.137911
Arginine	1.50228	0.583791
(all-Z)-13,16,19-Docosatrienoic acid	1.49139	0.215423
Sperminidine	1.49024	0.249886
Diisobutyl adipate	1.48316	0.479682
Caffeic acid	1.48086	0.371605
2-Aminoadipic acid	1.47865	0.928256
LysoPC(16:0)	1.46891	0.488939
Caffeic acid 3-O-glucuronide	1.46729	0.470732
Stearoylcarnitine	1.46656	0.733358
Pyridoxine hydrochloride	1.46429	0.202289
Ferulic acid	1.45967	0.479801
2-Acetyl-4,5-dihydrothiazole	1.45479	0.313303
L-Threonine	1.44898	0.563199
Feruloylglycine	1.44489	0.672067
2-Phenylethylamine	1.43637	0.508015
Serylphenylalanine	1.41251	0.314796
L-Tryptophan	1.41237	0.231679
Cyclolinopeptide B	1.41204	0.276367
5-(8-Pentadecenyl)-1,3-benzenediol	1.40327	0.476502
Dimethylmatairesinol	1.39779	0.553725
5-(16-Heneicosenyl)-1,3-benzenediol	1.39731	0.477088
Sphondin	1.39662	0.643138
Dihydroferulic acid 4-O-glucuronide	1.38942	0.569905
Methylenebutanedioic acid	1.385	0.31175
Quercetin 3-O-galactoside	1.38125	0.850198
Syringic acid	1.3776	0.597529
Pyrrole-2-carboxylic acid	1.36682	0.208179
1-Phenylethylamine	1.3527	0.478807
2-(1-Naphthyl)acetamide	1.34878	0.315838
Methylcysteine sulfoxide	1.34545	0.738395
Decanoic acid	1.33994	0.570353
2-Butyl-5-[2-(4-hydroxy-3-methoxyphenyl)ethyl]furan	1.32905	0.357135
3-Hydroxy-2H-pyran-2-one	1.32832	0.307889
4'-O-Methylepigallocatechin	1.32717	0.704857
2-Methyl-4-(1-methylethyl)thiazole	1.32322	0.32381
L-Histidine	1.31086	0.378378
Perilloside B	1.31061	0.520368
p-Mentha-2,4(8)-dien-9,3-olide	1.30066	0.508109
3',4',7-Trihydroxyisoflavanone	1.29395	0.402901
PE-NMe(18:3(6Z,9Z,12Z)/22:1(13Z))	1.29378	0.583942
(E)-3-oxo-beta-ionone	1.29309	0.545044
2,4-Di-tert-butylphenol	1.28423	0.77034
Isopimpinellin	1.2828	0.977079
(R)-2,7(14),9-Bisabolatrien-11-ol	1.282	0.451696
Geranyl tiglate	1.28022	0.495031
Urolithin C	1.28004	0.5777
PC(18:0/18:1(9Z))	1.27873	0.450143
PC(16:0/22:1(13Z))	1.27142	0.488805
Pectolinarigenin	1.27111	0.524153
Hexadecanedioic acid	1.26748	0.503471
Peonidin 3-O-rutinoside	1.26634	0.859752
dCMP	1.26518	0.583998
Quercetin 3'-sulfate	1.26366	0.388343
PE(14:0/15:0)	1.2636	0.289751
Cyanidin 3-O-rutinoside	1.25748	1.18305
1H-Indole-3-carboxaldehyde	1.25678	0.763031
Hydroxycaffeic acid	1.25573	0.408866
PS(18:3(6Z,9Z,12Z)/20:0)	1.25539	0.954855
(Z,Z)-2-Methyl-5-(8,11,14-pentadecatrienyl)-1,3-benzenediol	1.25466	0.414519
PC(14:0/20:0)	1.2532	0.526352
Jaceosidin	1.25284	0.744485
Erythrosine	1.25104	0.690619
p-Mentha-1,8-dien-7-ol	1.25082	0.414712
Pantothenic acid	1.25063	0.515629
2-Phenethyl isothiocyanate	1.24657	0.501587
Hippuric acid	1.24487	0.309606
Caffeoyl tartaric acid	1.24234	0.71846
Elaidic carnitine	1.24191	0.43749
PE(18:3(6Z,9Z,12Z)/22:4(7Z,10Z,13Z,16Z))	1.24131	0.618159
Carvyl propionate	1.24115	0.313292
Phenylacetylglycine	1.24053	0.370532
Fliederaldehyde	1.23696	0.647275
L-Palmitoylcarnitine	1.23578	0.74321
Diphenylamine	1.23464	0.503661
Calamensesquiterpinenol	1.2325	0.349603
6-Hydroxyluteolin	1.23234	0.773113
Vanillin 4-sulfate	1.23188	0.488732
2-Hydroxyestradiol	1.22897	0.457319
PC(18:1(11Z)/20:1(11Z))	1.22633	0.613448
2-Methyl-5-(8,11-pentadecadienyl)-1,3-benzenediol	1.22375	0.331442
3b-Hydroxy-5-cholenoic acid	1.22241	0.386811
Demethoxycurcumin	1.21959	0.53824
PE-NMe2(18:3(6Z,9Z,12Z)/22:1(13Z))	1.21895	0.585815
1,3,5-Trimethoxybenzene	1.21874	0.845815
131-hydroxy-magnesium-protoporphyrin IX 13-monomethyl ester	1.21849	0.876695
Kaempferide	1.21388	0.385214
Norathyriol	1.213	0.509958
1,1'-[1,12-Dodecanediylbis(oxy)]bisbenzene	1.2096	0.42479
D-Threitol	1.2083	0.521248
(2Z,4Z)-Decadienal	1.20411	0.399388
Isosakuranetin	1.20341	0.60071
p-Ethylpropiophenone	1.20291	0.438836
Pyrogallol	1.20216	0.416446
Pelargonidin 3-O-glucosyl-rutinoside	1.20165	0.540495
Thymine	1.20091	0.922811
Coumestrol	1.20077	0.350977
Cuminaldehyde	1.19801	0.202467
Arbutin	1.19633	0.822196
3-Benzyl-4-heptanone	1.1935	0.561257
(6E,8E)-4,6,8-Megastigmatriene	1.19102	0.473478
Anethole	1.19043	0.661514
Methyl 3-(methylthio)butanoate	1.1881	0.391678
Violanone	1.18735	0.876183
Luteolin	1.18396	0.599156
Chlorpheniramine	1.17647	0.61016
Gallic acid 4-O-glucoside	1.17521	0.341107
Octadecanamide	1.17284	0.448339
Sphingosine	1.17158	0.437569
Esculetin	1.17109	0.458614
D-Ribose 5-phosphate	1.17092	0.367903
PE-NMe2(18:3(9Z,12Z,15Z)/22:0)	1.16918	0.465477
(+)-Gallocatechin	1.16781	0.9148
2-Dehydro-O-desmethylangolensin	1.16607	0.634906
Salvianolic acid G	1.16271	0.510896
Quercetin 3-O-(6"-malonyl-glucoside)	1.1598	1.05386
Furanoeremophilane	1.15925	0.548476
Daidzein 4'-O-glucuronide	1.15862	0.450761
Dihydro-5-methyl-2(3H)-thiophenone	1.15853	0.49098
1-(2,3-Dihydro-1H-pyrrolizin-5-yl)-1,4-pentanedione	1.15546	0.206285
PC(18:0/18:0)	1.15196	0.402
Malvidin 3-O-(6''-acetyl-galactoside)	1.14898	0.811009
Schisandrin	1.14808	0.795352
5-Pentacosenylresorcinol	1.14803	0.821072
7,8-Dehydroastaxanthianthin	1.14719	0.816365
Dihydroformononetin	1.14705	0.671344
1,4-Naphtoquinone	1.14519	0.228154
Gallic acid 3-O-gallate	1.14476	0.812945
3-Hydroxy-1-phenyl-1-heneicosanone	1.13846	0.366146
Di-N-propylamine	1.13426	0.81544
3,5-Dicaffeoylquinic acid	1.13323	0.897037
Sphinganine 1-phosphate	1.13226	0.273585
3,4-Methylenedioxybenzaldehyde	1.13222	0.66351
Cholesterol	1.12957	0.428517
Cer(d18:0/14:0)	1.1284	0.51024
Dihydromyoporone	1.12476	0.223962
Prolyl-Lysine	1.12371	0.151425
Myricetin	1.1186	0.557426
1,2-Disinapoylgentiobiose	1.11536	0.879889
Isobutyryl-L-carnitine	1.11487	0.713889
Cinncassiol A	1.11395	1.28616
MG(0:0/18:2(9Z,12Z)/0:0)	1.11125	0.62194
3'-O-Methylviolanone	1.11059	0.770074
Isovaleraldehyde glyceryl acetal	1.11027	0.958157
alpha-Terpinyl isovalerate	1.10567	0.822942
1,1'-Thiobis-1-propanethiol	1.1028	0.54872
N-Alpha-acetyllysine	1.10151	0.592124
Estradiol	1.09885	0.548489
2-Heptadecylfuran	1.0967	0.53369
5-5'-Dehydrodiferulic acid	1.09644	0.662121
LPA(18:0/0:0)	1.09636	0.780827
3-Hexylpyridine	1.09475	0.651999
2-Thiophenecarboxaldehyde	1.09359	0.400443
Sesaminol 2-O-triglucoside	1.09303	0.263933
1,5-Diferuloylquinic acid	1.08855	0.619036
Poncirin	1.08732	0.862456
Salvianolic acid B	1.086	0.684307
p-Coumaroyl glucose	1.08344	0.818645
Dihydroquercetin	1.08213	0.53681
Dihydro-2,4-dimethyl-6-(2-methylpropyl)-4H-1,3,5-dithiazine	1.07705	0.179601
Isoferulic acid 3-O-glucuronide	1.07574	0.596724
4-Hydroxycoumarin	1.07423	0.238834
Salviol	1.07369	0.545676
Charantin	1.07342	0.646807
4-Hydroxyhippuric acid	1.07296	0.495922
all-trans-Retinoic acid	1.07286	0.492639
Todolactol A	1.07168	1.08649
Oleuropein-aglycone	1.07053	0.768092
3,4-DHPEA-EDA	1.07039	0.714541
Ethoxyquin	1.0701	0.282022
Glutamylvaline	1.06865	0.656829
Zerumbodienone	1.06817	0.171036
L-Kynurenine	1.06757	0.351578
3-Oxooctanoic acid glycerides	1.06738	0.385425
Pelargonidin 3-O-arabinoside	1.06615	0.932257
2-aceto-2-hydroxy-butanoate	1.05812	0.26427
Chrysoeriol 7-O-glucoside	1.05659	0.317872
N-Ethylglycine	1.05575	0.391545
PS(20:0/22:0)	1.05101	0.415179
Cyanidin 3-O-(6-trans-p-coumaroyl-2-O-beta-D-xylopyranosyl)-beta-D-glucopyranoside	1.05076	1.1198
p-Coumaric acid	1.04725	0.592002
Heneicosanoic acid	1.04663	0.504565
Malvidin 3-O-(6''-p-coumaroyl-glucoside)	1.04604	1.14617
PS(18:3(9Z,12Z,15Z)/22:0)	1.0454	0.803572
Pelargonidin 3,5-O-diglucoside	1.03994	0.813006
Caffeic acid 4-sulfate	1.03432	0.367389
Quercetin 3-O-rutinoside	1.03427	1.15206
Quercetin 3-O-xylosyl-rutinoside	1.03252	0.591045
2,2',3,4,4',5',6-Heptabromodiphenyl ether	1.03238	0.68851
PC(20:1(13Z)/20:1(13Z))	1.03131	0.763088
3,6-Undecadienal	1.02564	0.236935
Delphinidin 3-O-galactoside	1.02515	1.38085
3',4'-Dimethylquercetin	1.02451	0.475149
5-Tricosenylresorcinol	1.02315	0.997255
Dihydrogen phosphate	1.02164	0.238892
PE(18:2(9Z,12Z)/22:0)	1.01937	1.19759
Yucalexin A16	1.01901	0.61155
Sesamol	1.01542	0.694267
SM(d18:1/18:0)	1.01495	0.816642
Vitisin A	1.01437	0.790819
Cyanidin 3-O-(6''-acetyl-galactoside)	1.0111	0.440724
Quercetin 3-O-(6''-acetyl-galactoside) 7-O-rhamnoside	1.01093	0.359769
2',7-Dihydroxy-4',5'-dimethoxyisoflavone	1.01055	0.702353
S-Methyl thioacetate	1.01034	0.331474
o-Tyrosine	1.00931	0.18403
N-Undecanoylglycine	1.0077	0.482208
beta-Bisabolene	1.00769	0.568228
Dihydroresveratrol	1.00658	0.562724
Curcumin III	1.00606	0.363246
PC(18:2(9Z,12Z)/22:0)	1.00241	0.621797
Racemethionine	1.00036	0.140937

## Sheet: 4) Phenolic metabolites
Metabolite name	MS1 isotopic spectrum	Sample1_rep1	Sample1_rep2	Sample1_rep3	Sample2_rep1	Sample2_rep2	Sample2_rep3	Sample3_rep1	Sample3_rep2	Sample3_rep3	Sample20_rep1	Sample20_rep2	Sample20_rep3	Sample22_rep1	Sample22_rep2	Sample22_rep3	Sample23_rep1	Sample23_rep2	Sample23_rep3	Sample18_rep1	Sample18_rep2	Sample18_rep3	Sample19_rep1	Sample19_rep2	Sample19_rep3	Sample24_rep1	Sample24_rep2	Sample24_rep3	Sample26_rep1	Sample26_rep2	Sample26_rep3	Sample6_rep1	Sample6_rep2	Sample6_rep3	Sample8_rep1	Sample8_rep2	Sample8_rep3	Sample9_rep1	Sample9_rep2	Sample9_rep3
2-Hydroxyhippuric acid	412.76443:444094 413.76778:0 414.77114:226963	293000	483000	360000	65500	3200	3200	3200	50500	3200	3200	3200	102000	87400	98500	3200	3200	66700	3200	3200	174000	101000	3200	3200	3200	3200	3200	53000	3200	3200	3200	183000	283000	46000	606000	457000	827000	876000	153000	797000
3,4-Dihydroxyphenylacetic acid	169.10797:2014405 170.11132:281211 171.11468:2745399	813000	933000	789000	1790000	1630000	1770000	1320000	1440000	1440000	163000	136000	119000	72400	73300	78300	65500	64600	52600	103000	89400	83100	73400	85300	78100	82300	90600	45600	63200	44600	91200	2730000	2440000	2680000	621000	348000	632000	194000	143000	189000
3-Hydroxyphenylpropionic acid	167.14279:127028 168.14614:0 169.1495:0	15200000	12500000	12500000	47700000	25400000	25800000	17600000	17400000	18100000	132000	87200	178000	74800	94800	95900	144000	128000	201000	163000	139000	104000	111000	116000	57500	171000	120000	85300	155000	129000	118000	69700000	67700000	70300000	20900000	14300000	14200000	13800000	10500000	10400000
4-Hydroxybenzoic acid	139.08824:290182 140.09159:0 141.09495:0	1000000	784000	648000	1570000	1760000	1710000	1320000	1770000	1330000	694000	728000	662000	341000	364000	181000	142000	211000	169000	306000	260000	219000	289000	170000	188000	119000	126000	155000	334000	203000	192000	1150000	1850000	1200000	473000	560000	534000	385000	304000	307000
4-Hydroxyphenylacetic acid	153.10594:406748 154.10929:0 155.11265:0	1550000	2310000	1990000	5500000	3270000	4950000	2700000	2400000	2330000	248000	212000	247000	215000	193000	177000	211000	214000	281000	242000	258000	214000	234000	168000	236000	271000	205000	155000	255000	179000	190000	6510000	6520000	6640000	1560000	2210000	2230000	1000000	1730000	1660000
Elenolic acid	243.03098:3163185 244.03433:163831 245.03769:425484	440000	354000	386000	722000	605000	719000	309000	313000	257000	2960000	2670000	976000	655000	950000	804000	679000	836000	830000	1400000	1080000	1050000	686000	747000	682000	2570000	775000	996000	1540000	1940000	1450000	325000	495000	237000	270000	315000	309000	230000	213000	483000
Homovanillic acid	183.1376:113082 184.14095:0 185.14431:0	1730000	1710000	1670000	1520000	1490000	1790000	1250000	1430000	1310000	611000	834000	474000	455000	764000	415000	262000	494000	282000	373000	199000	263000	178000	296000	312000	154000	127000	136000	124000	124000	134000	2750000	2320000	2800000	1260000	1440000	1060000	1260000	1160000	1190000
Homovanillic acid 4-sulfate	263.19998:268601 264.20333:0 265.20669:128952	3440000	3270000	5270000	6270000	3640000	3520000	3700000	3000000	2860000	9530000	9420000	10300000	3330000	3250000	3200000	4650000	3650000	4040000	6400000	7510000	6870000	3750000	3690000	3210000	3560000	3410000	3140000	1590000	1690000	1760000	1850000	1750000	1840000	2080000	3430000	3590000	1730000	1770000	2180000
Hydroxytyrosol	155.20982:134910 156.21317:0 157.21653:0	1840	1840	1840	1840	1840	55900	1840	1840	1840	1840	1840	69100	1840	1840	80100	1840	1840	80800	1840	1840	1840	85400	1840	1840	1840	1840	214000	1840	1840	78900	70500	1840	1840	1840	1840	1840	85500	1840	1840
Hydroxytyrosol 3'-sulfate	235.05678:2773024 236.06013:255891 237.06349:469207	4620000	4700000	4850000	3560000	3450000	3720000	1360000	1200000	1330000	621000	504000	481000	336000	1020000	1180000	190000	1040000	822000	894000	526000	257000	145000	124000	516000	138000	131000	577000	228000	311000	172000	2940000	2730000	2650000	1660000	1700000	1750000	3270000	2290000	2310000
Hydroxytyrosol 4'-glucuronide	331.0535:1935854 332.05685:0 333.06021:0	19500000	16600000	26400000	23600000	30200000	30100000	9830000	11000000	11900000	23900	25000	19400	57200	43100	36000	13200	13000	18000	6550	18900	24300	19900	21700	21000	11300	23300	20600	22800	28100	22300	73000000	78900000	41400000	14000000	12800000	11900000	17300000	16900000	17900000
Hydroxytyrosol acetate	197.02953:75332 198.03288:0 199.03624:0	7470000	6060000	6090000	4430000	3760000	3830000	3760000	2590000	2620000	3220000	3120000	3440000	4930000	4730000	4790000	4910000	4870000	5160000	5290000	5170000	4990000	3660000	4000000	3900000	3620000	3720000	3350000	3260000	3330000	3430000	2720000	4160000	3100000	4150000	4390000	4210000	4250000	4160000	4320000
Phenylacetic acid	137.1026:491903 138.10595:0 139.10931:411214	556000	482000	427000	379000	456000	429000	403000	438000	500000	304000	272000	308000	235000	276000	216000	236000	215000	217000	306000	356000	304000	270000	310000	270000	333000	336000	335000	388000	364000	332000	479000	405000	342000	402000	307000	477000	205000	233000	268000
Protocatechuic acid	155.07022:736594 156.07357:219196 157.07693:143110	1340000	1490000	1240000	1460000	1800000	1710000	1660000	1480000	1670000	1400000	1540000	1420000	1020000	940000	848000	808000	690000	716000	1260000	1370000	991000	793000	852000	777000	482000	567000	611000	436000	526000	432000	1930000	1770000	2170000	936000	870000	741000	931000	721000	1020000
Tyrosol	139.16586:512986 140.16921:0 141.17257:0	82700	119000	201000	61000	51600	1670	1670	25200	1670	214000	213000	191000	219000	224000	63700	204000	161000	55000	245000	141000	259000	110000	177000	201000	196000	185000	245000	325000	130000	172000	32500	112000	85300	73600	59800	210000	150000	64200	127000
Tyrosol 4-sulfate	219.21048:414302 220.21383:0 221.21719:46754	955000	713000	879000	860000	999000	1050000	1270000	1130000	814000	419000	663000	539000	487000	362000	203000	457000	478000	418000	549000	590000	758000	804000	834000	456000	537000	669000	463000	615000	574000	543000	746000	618000	685000	833000	1010000	551000	865000	580000	498000
Catechol	111.11689:278261 112.12024:0 113.1236:0	54600	44300	50600	36000	106000	140000	41400	112000	62400	1180	46900	128000	44000	107000	48300	42000	89800	43000	53500	48800	47000	62300	83600	54000	1180	49200	49800	120000	60600	61800	76100	66100	65500	152000	53400	300000	57600	105000	105000
Hippuric acid	180.14624:1821111 181.14959:250578 182.15295:0	2796081	3020348	3201979	1377779	1822000	2974128	2304604	2485031	2285841	827132	508634	575909	405369	399578	315498	1372119	574171	1203929	350886	659717	496452	764839	688242	270199	708590	392988	1020555	1265653	1704285	1532682	1198868	682939	1298432	957125	765553	1367581	686638	429496	475110
4-Hydroxyhippuric acid	196.12346:2036502 197.12681:0 198.13017:0	129000	45000	75800	89000	255000	226000	405000	373000	346000	127000	179000	64800	34500	37700	46500	59600	2580	39700	98200	62900	39900	50300	111000	38000	44300	150000	43600	54100	42000	62900	167000	82300	63800	55500	77200	25800	2580	36400	33400
Oleuropein-aglycone	401.32578:212191 402.32913:0 403.33249:141142	1993856	1913156	1910279	20491	25308	80010	73484	118267	137558	1592.09	1592.09	44084	38471	16756	1592.09	1592.09	21035	18486	187557	46491	1592.09	18612	1592.09	1592.09	1592.09	18796	1592.09	20076	15921	34595	301549	68462	156553	198587	87086	88595	123000	34677	46815
Oleuropein	563.4671:488570 564.47045:0 565.47381:0	1510	1510	1510	55300	1510	45900	1510	1510	25100	1510	1510	247000	1510	1510	691000	1510	1510	305000	1510	93500	1510	1510	368000	1510	1510	1510	362000	1510	109000	206000	58800	96400	84100	50800	1510	1510	1510	1510	1510

## Sheet: 5) 3 OPLS-DA models
							R2X(cum)	R2(cum)	Q2(cum)															R2X(cum)	R2(cum)	Q2(cum)												R2X(cum)	R2(cum)	Q2(cum)
							0.459	0.994	0.876															0.472	0.998	0.889												0.434	0.997	0.781
Metabolite	ID	VIP score	cvSE
Sperminidine	Amines	1.82061	0.828211												Metabolite	VIP score	cvSE												Metabolite	VIP score	cvSE
Diphenylamine	Amines	1.31786	0.706522												Dexpanthenol	1.93321	0.745873												Pipecolic acid	2.1608	0.71724
Di-N-propylamine	Amines	1.2052	1.05521												Phenylacetylglycine	1.89283	0.843898												Arginine	2.11089	0.750238
1-Phenylethylamine	Amines	1.136	0.507089												Diisobutyl adipate	1.81651	0.700728												1,9-Nonanedithiol	2.0893	0.383133
2-Phenylethylamine	Amines	1.01529	0.942543												2-Phenylethylamine	1.81186	1.09774												2-Methylbutyrylglycine	1.9941	0.624465
L-Tryptophan	Aminoacids, peptides, and derivatives	1.37439	0.419469												(all-Z)-13,16,19-Docosatrienoic acid	1.78965	0.633907												L-Lysine	1.95505	0.97608
Cyclolinopeptide B	Aminoacids, peptides, and derivatives	1.25011	0.621874												Stearoylcarnitine	1.74102	0.946627												Chrycolide	1.90542	0.742152
L-Lysine	Aminoacids, peptides, and derivatives	1.23202	0.672071												Pantothenic acid	1.71688	0.761728												Caffeic acid 3-O-glucuronide	1.87678	1.39743
Pantothenic acid	Aminoacids, peptides, and derivatives	1.16605	0.645898												Caffeic acid 3-O-glucuronide	1.70238	0.716349												L-Threonine	1.81369	0.455317
2-Methylbutyrylglycine	Aminoacids, peptides, and derivatives	1.08868	0.238451												5-(16-Heneicosenyl)-1,3-benzenediol	1.69706	0.502909												1-Phenylethylamine	1.80328	0.544936
L-glutamine	Aminoacids, peptides, and derivatives	1.07834	1.18026												Dihydroferulic acid 4-O-glucuronide	1.66729	0.739395												Caffeic acid	1.78166	0.714934
Pipecolic acid	Aminoacids, peptides, and derivatives	1.03877	0.771002												Furanoeremophilane	1.59613	0.783473												2-Butyl-5-[2-(4-hydroxy-3-methoxyphenyl)ethyl]furan	1.77631	1.1667
Racemethionine	Aminoacids, peptides, and derivatives	1.02118	0.0394707												Geranyl tiglate	1.58418	0.630686												2-Acetyl-4,5-dihydrothiazole	1.77565	0.58322
Prolyl-Lysine	Aminoacids, peptides, and derivatives	1.00354	0.328828												13'-Hydroxy-alpha-tocopherol	1.57779	0.538303												2-Aminoadipic acid	1.75819	1.28495
D-Threitol	Carbohydrates and carbohydrate conjugates	1.23408	0.719938												Quercetin 3-O-galactoside	1.56919	0.674573												Serylphenylalanine	1.71799	0.510285
D-Ribose 5-phosphate	Carbohydrates and carbohydrate conjugates	1.32126	0.802453												Sperminidine	1.5681	0.474458												Cyclolinopeptide B	1.71323	0.68023
(all-Z)-13,16,19-Docosatrienoic acid	Fatty acids and glycerolipids	1.89432	0.460965												(E)-3-oxo-beta-ionone	1.56017	0.395178												Pyridoxine hydrochloride	1.69021	0.722801
Decanoic acid	Fatty acids and glycerolipids	1.69625	0.495881												(+)-Gallocatechin	1.55918	0.975349												Pyrrole-2-carboxylic acid	1.68804	0.568026
Hexadecanedioic acid	Fatty acids and glycerolipids	1.56691	0.545845												Luteolin	1.5577	0.595057												2-Methyl-4-(1-methylethyl)thiazole	1.68797	0.7447
Methylenebutanedioic acid	Fatty acids and glycerolipids	1.55366	1.0191												LysoPC(16:0)	1.54229	0.896329												L-Tryptophan	1.6327	0.678173
Carnaubic acid	Fatty acids and glycerolipids	1.47672	0.758403												Hexadecanedioic acid	1.54003	0.667064												2-Phenylethylamine	1.6049	0.48158
Geranyl tiglate	Fatty acids and glycerolipids	1.30197	0.452769												PE-NMe2(18:3(9Z,12Z,15Z)/22:0)	1.53245	0.42376												Chlorpheniramine	1.59415	0.774007
Heneicosanoic acid	Fatty acids and glycerolipids	1.13707	0.681156												2,4-Di-tert-butylphenol	1.52255	0.898938												Stearoylcarnitine	1.58733	0.97626
7-Hydroxyoctanoic acid	Fatty acids and glycerolipids	1.06538	0.624029												Jaceosidin	1.52116	0.791042												L-Histidine	1.58266	0.661756
Methyl 3-(methylthio)butanoate	Fatty acids and glycerolipids	1.01974	0.396448												(Z,Z)-2-Methyl-5-(8,11,14-pentadecatrienyl)-1,3-benzenediol	1.49241	0.749398												Sphondin	1.56715	0.546548
LysoPC(16:0)	Glycerophospholipids	1.82897	0.493934												Demethoxycurcumin	1.49198	0.573985												Feruloylglycine	1.56276	0.575221
PE-NMe2(18:3(9Z,12Z,15Z)/22:0)	Glycerophospholipids	1.44997	0.83092												Feruloylglycine	1.48075	1.06252												Norathyriol	1.53665	0.740505
PC(14:0/20:0)	Glycerophospholipids	1.30751	1.09529												Cuminaldehyde	1.47561	0.456786												3',4',7-Trihydroxyisoflavanone	1.53611	0.739309
PS(18:3(6Z,9Z,12Z)/20:0)	Glycerophospholipids	1.25705	0.29564												Decanoic acid	1.47311	1.06784												PE(14:0/15:0)	1.51729	0.741954
PE-NMe2(20:1(11Z)/20:1(11Z))	Glycerophospholipids	1.20835	0.48862												1H-Indole-3-carboxaldehyde	1.47268	0.911875												1,1'-Thiobis-1-propanethiol	1.51272	0.698331
PE(18:2(9Z,12Z)/22:0)	Glycerophospholipids	1.08457	0.78911												Diphenylamine	1.46365	0.351692												Urolithin C	1.51185	1.26514
PC(20:1(13Z)/20:1(13Z))	Glycerophospholipids	1.07835	0.692438												2-Dehydro-O-desmethylangolensin	1.45827	0.814597												Cer(d18:0/14:0)	1.51125	1.92777
PE(16:1(9Z)/24:0)	Glycerophospholipids	1.05904	0.391343												Arginine	1.45535	0.648534												Hydroxycaffeic acid	1.49552	1.08172
PE-NMe2(18:3(6Z,9Z,12Z)/22:1(13Z))	Glycerophospholipids	1.04538	1.13922												Ferulic acid	1.4438	0.936906												Methylcysteine sulfoxide	1.47953	0.791312
Phosphatidylcholine	Glycerophospholipids	1.04381	0.314932												2-Methylbutyrylglycine	1.44313	0.51752												2,4-Di-tert-butylphenol	1.47625	0.836995
3,6-Undecadienal	Medium-chain aldehydes	1.01795	0.304662												Syringic acid	1.44311	0.671192												Pyrogallol	1.46411	0.582952
Dexpanthenol	Other compounds	1.93518	0.348639												Fliederaldehyde	1.44258	0.608321												Hippuric acid	1.4638	0.789467
2-(1-Naphthyl)acetamide	Other compounds	1.72837	0.309155												Violanone	1.43918	1.1825												PE-NMe(18:3(6Z,9Z,12Z)/22:1(13Z))	1.45884	0.712079
Diisobutyl adipate	Other compounds	1.71609	0.397571												Heneicosanoic acid	1.42828	0.746846												Vanillin 4-sulfate	1.45644	1.20324
(Z,Z)-2-Methyl-5-(8,11,14-pentadecatrienyl)-1,3-benzenediol	Other compounds	1.57115	0.35835												p-Mentha-1,8-dien-7-ol	1.42807	0.644438												2-Heptadecylfuran	1.44048	0.922608
Perilloside B	Other compounds	1.51549	0.699444												4'-O-Methylepigallocatechin	1.42415	1.08857												p-Mentha-2,4(8)-dien-9,3-olide	1.44029	0.897795
131-hydroxy-magnesium-protoporphyrin IX 13-monomethyl ester	Other compounds	1.47981	0.955878												5-(8-Pentadecenyl)-1,3-benzenediol	1.4224	0.785845												Pectolinarigenin	1.43243	0.68637
Charantin	Other compounds	1.46499	0.594702												6-Hydroxyluteolin	1.41772	0.785601												Methylenebutanedioic acid	1.42697	0.564588
3-Hydroxy-2H-pyran-2-one	Other compounds	1.45855	0.858318												Pelargonidin 3-O-glucosyl-rutinoside	1.4153	0.780126												Carvyl propionate	1.4215	0.795016
Furanoeremophilane	Other compounds	1.42636	0.518265												Quercetin 3-O-(6''-acetyl-galactoside) 7-O-rhamnoside	1.41237	1.01948												2-Methyl-5-(8,11-pentadecadienyl)-1,3-benzenediol	1.41786	0.734405
2-Butyl-5-[2-(4-hydroxy-3-methoxyphenyl)ethyl]furan	Other compounds	1.36828	0.862362												Xanthoangelol C	1.4089	0.499802												dCMP	1.40779	0.832678
1,3,5-Trimethoxybenzene	Other compounds	1.34567	0.80882												Pectolinarigenin	1.39584	0.327829												3b-Hydroxy-5-cholenoic acid	1.40695	1.4818
1H-Indole-3-carboxaldehyde	Other compounds	1.33985	0.693673												alpha-Terpinyl isovalerate	1.39571	1.0073												PC(18:0/18:1(9Z))	1.40557	0.721977
Chrycolide	Other compounds	1.3314	0.923241												2-(1-Naphthyl)acetamide	1.39511	0.897298												PS(18:3(6Z,9Z,12Z)/20:0)	1.40065	0.997918
all-trans-Retinoic acid	Other compounds	1.31068	0.567129												Di-N-propylamine	1.39172	0.891797												PC(16:0/22:1(13Z))	1.39207	0.787309
2-Methyl-5-(8,11-pentadecadienyl)-1,3-benzenediol	Other compounds	1.30024	0.501149												Arbutin	1.3915	1.14602												Anethole	1.39186	0.775195
1,9-Nonanedithiol	Other compounds	1.29752	0.284165												Gallagic acid	1.38748	1.10356												Coumestrol	1.38689	0.572022
Salviol	Other compounds	1.28973	0.374991												3b-Hydroxy-5-cholenoic acid	1.38545	0.536024												5-(16-Heneicosenyl)-1,3-benzenediol	1.3846	0.998459
2-Phenethyl isothiocyanate	Other compounds	1.28544	0.698738												p-Coumaroyl malic acid	1.38482	1.0602												D-Threitol	1.38067	0.827111
(E)-3-oxo-beta-ionone	Other compounds	1.28384	0.607601												1,1'-[1,12-Dodecanediylbis(oxy)]bisbenzene	1.38286	0.474585												1,1'-[1,12-Dodecanediylbis(oxy)]bisbenzene	1.37655	1.49399
Fliederaldehyde	Other compounds	1.28106	0.715092												Cyanidin 3-O-rutinoside	1.37089	1.1851												2-Thiophenecarboxaldehyde	1.37355	0.330952
3-Hydroxy-1-phenyl-1-heneicosanone	Other compounds	1.24137	0.427139												Isopimpinellin	1.37051	0.590957												Phenylacetylglycine	1.37248	0.932859
13'-Hydroxy-alpha-tocopherol	Other compounds	1.23206	0.788937												Elaidic carnitine	1.36958	0.855428												PE(18:3(6Z,9Z,12Z)/22:4(7Z,10Z,13Z,16Z))	1.36708	0.922973
Curcumin III	Other compounds	1.16015	0.30087												Caffeoyl tartaric acid	1.3584	0.70673												p-Aminobenzaldehyde	1.36402	0.987729
Yucalexin A16	Other compounds	1.13515	0.307767												3-Hexylpyridine	1.35485	0.488169												Erythrosine	1.35993	0.618795
5-(16-Heneicosenyl)-1,3-benzenediol	Other compounds	1.12041	1.07555												Methyl 3-(methylthio)butanoate	1.35075	0.702744												1,4-Naphtoquinone	1.35932	1.15097
2-Acetyl-4,5-dihydrothiazole	Other compounds	1.05809	0.360754												Dihydroformononetin	1.34088	0.630512												Ferulic acid	1.35628	0.889047
2-Methyl-4-(1-methylethyl)thiazole	Other compounds	1.01589	0.316489												Quercetin 3'-sulfate	1.33919	0.575859												Diisobutyl adipate	1.35315	0.907122
Pyrrole-2-carboxylic acid	Other compounds	1.01095	0.312037												L-glutamine	1.33821	0.999885												Cholesterol	1.35202	0.72943
Dihydroferulic acid 4-O-glucuronide	Phenolic metabolites	1.71768	0.493291												Esculetin	1.32157	0.68838												Sphingosine	1.35114	1.15753
Isoferulic acid 3-O-glucuronide	Phenolic metabolites	1.42772	0.803468												Isosakuranetin	1.31846	0.761307												4-Hydroxycoumarin	1.34992	0.878835
Caffeic acid 4-sulfate	Phenolic metabolites	1.24546	0.753705												Methylcysteine sulfoxide	1.31032	0.615744												Octadecanamide	1.34927	1.15888
5,7,3',4'-Tetrahydroxyflavanone 7-alpha-L-arabinofuranosyl-(1->6)-glucoside	Phenolic metabolites	1.12952	0.339793												L-Histidine	1.30785	0.836021												Dimethylmatairesinol	1.34794	0.782566
Pyridoxine hydrochloride	Pyridines and derivatives	1.3367	0.417863												MG(0:0/18:2(9Z,12Z)/0:0)	1.28807	0.880995												L-Palmitoylcarnitine	1.34777	0.660278
3-Hexylpyridine	Pyridines and derivatives	1.34002	0.526811												Perilloside B	1.28517	0.708165												Vitamin A2 aldehyde	1.34614	0.932889
Chlorpheniramine	Pyridines and derivatives	1.30779	0.834419												131-hydroxy-magnesium-protoporphyrin IX 13-monomethyl ester	1.28338	0.620832												PC(18:1(11Z)/20:1(11Z))	1.33989	0.953152
2-Hydroxypyridine	Pyridines and derivatives	1.05768	0.873951												Kaempferide	1.27825	0.895002												p-Mentha-1,8-dien-7-ol	1.33771	0.806534
Thymine	Pyrimidines and derivatives	1.40902	1.09569												p-Coumaroyl glucose	1.27387	0.880333												N-Alpha-acetyllysine	1.33551	0.863759
alpha-Terpinyl isovalerate	Terpenoids	1.44754	0.766754												(6E,8E)-4,6,8-Megastigmatriene	1.2705	0.64972												(2Z,4Z)-Decadienal	1.3258	0.78725
Jaceosidin		1.73542	0.423629												PS(20:0/22:0)	1.26424	0.487991												Dexpanthenol	1.325	1.0606
Ferulic acid		1.69655	0.313512												Myricetin	1.26094	0.803382												Galactitol	1.32293	0.940551
Dimethylmatairesinol		1.65536	0.648356												PE-NMe2(18:3(6Z,9Z,12Z)/22:1(13Z))	1.24613	0.493637												3-Hydroxy-2H-pyran-2-one	1.31732	0.736019
Feruloylglycine		1.65385	0.394743												PE(16:1(9Z)/24:0)	1.24012	0.658781												Sphinganine 1-phosphate	1.31713	1.09524
5-(8-Pentadecenyl)-1,3-benzenediol		1.61039	0.439147												Daidzin	1.23185	1.0381												Peonidin 3-O-rutinoside	1.30009	1.013
Gallic acid 4-O-glucoside		1.60485	0.721343												PC(18:0/18:1(9Z))	1.23093	0.531853												D-Ribose 5-phosphate	1.28651	0.945836
Syringic acid		1.59919	0.486889												p-Mentha-2,4(8)-dien-9,3-olide	1.22598	0.421079												PC(14:0/20:0)	1.28316	1.15843
Quercetin 3'-sulfate		1.58192	0.845671												all-trans-Retinoic acid	1.22186	0.804075												5-(8-Pentadecenyl)-1,3-benzenediol	1.27846	0.759178
Rosmarinic acid		1.57821	0.518945												3-Benzyl-4-heptanone	1.22053	0.667446												Cuminaldehyde	1.27543	1.1273
(R)-2,7(14),9-Bisabolatrien-11-ol		1.57329	0.575098												Malvidin 3-O-(6''-p-coumaroyl-glucoside)	1.21746	1.06913												2-Hydroxyestradiol	1.27251	1.18127
4'-O-Methylepigallocatechin		1.56758	0.506576												(R)-2,7(14),9-Bisabolatrien-11-ol	1.21581	0.753103												Prolyl-Lysine	1.26654	0.652507
Caffeoyl tartaric acid		1.50183	0.574451												Psidiolic acid	1.21493	1.20102												4-Hydroxyhippuric acid	1.26266	0.733603
Isopimpinellin		1.4956	0.91881												Erythrosine	1.21333	0.544099												Elaidic carnitine	1.26021	0.637177
1-(2,3-Dihydro-1H-pyrrolizin-5-yl)-1,4-pentanedione		1.48602	0.310973												Daidzein 4'-O-glucuronide	1.21269	0.640373												Estradiol	1.25758	0.801227
Cyanidin 3-O-rutinoside		1.47797	1.12427												2-Acetyl-4,5-dihydrothiazole	1.21081	0.434995												3-Benzyl-4-heptanone	1.2495	0.785601
Tectorigenin 7-sulfate		1.46664	1.45675												L-Kynurenine	1.20977	0.414166												3-Oxooctanoic acid glycerides	1.2493	0.642513
2-Dehydro-O-desmethylangolensin		1.46447	0.619971												p-Ethylpropiophenone	1.20415	0.67178												Isobutyryl-L-carnitine	1.24569	0.717005
p-Coumaroyl glucose		1.46255	0.580259												2-Hydroxypyridine	1.20328	0.588955												2-Phenethyl isothiocyanate	1.24386	1.37638
Calamensesquiterpinenol		1.45139	0.343741												1,3,5-Trimethoxybenzene	1.20216	0.498139												(E)-3-oxo-beta-ionone	1.2358	0.769973
Quercetin 3-O-galactoside		1.43572	0.874344												L-Threonine	1.19418	1.03858												3,4-DHPEA-EDA	1.23571	1.04253
Isosakuranetin		1.42274	0.878649												Patuletin 3-O-(2''-feruloylglucosyl)(1->6)-[apiosyl(1->2)]-glucoside	1.19414	1.06239												PE-NMe2(18:3(6Z,9Z,12Z)/22:1(13Z))	1.2352	0.959976
5-Tricosenylresorcinol		1.41857	0.57239												3',4',7-Trihydroxyisoflavanone	1.19361	0.529357												PC(18:0/18:0)	1.22947	0.91734
Hippuric acid		1.41854	0.536631												Coumestrol	1.18429	0.763519												Ethoxyquin	1.22683	0.706074
2-Hydroxyestradiol		1.41578	0.524811												Caffeic acid	1.17742	0.569093												Pelargonidin 3-O-arabinoside	1.21989	0.575547
1,2-Disinapoylgentiobiose		1.40383	0.669215												Pelargonidin 3,5-O-diglucoside	1.17644	0.681078												Dihydro-2,4-dimethyl-6-(2-methylpropyl)-4H-1,3,5-dithiazine	1.20373	0.508306
6-Hydroxyluteolin		1.39025	0.472827												Caffeoyl glucose	1.17554	0.932292												4'-O-Methylepigallocatechin	1.20344	0.593186
Peonidin 3-O-rutinoside		1.38126	0.701187												2-Aminoadipic acid	1.1748	0.658392												2-Phenylacetamide	1.19984	0.736185
p-Ethylpropiophenone		1.38096	0.635106												Cyanidin 3-O-(6-trans-p-coumaroyl-2-O-beta-D-xylopyranosyl)-beta-D-glucopyranoside	1.17451	0.92777												o-Tyrosine	1.19685	0.750144
Caffeic acid		1.38016	0.769492												PC(16:0/22:1(13Z))	1.17399	0.520323												Trans-Resveratrol	1.19533	1.21421
Dihydro-5-methyl-2(3H)-thiophenone		1.37774	0.466609												Octadecanamide	1.17322	1.18282												Methyl 3-(methylthio)butanoate	1.19353	0.483552
(6E,8E)-4,6,8-Megastigmatriene		1.37494	0.66462												Pyrrole-2-carboxylic acid	1.17277	0.428158												3,4-Methylenedioxybenzaldehyde	1.19106	0.410506
p-Coumaric acid		1.364	0.523986												2-Methyl-4-(1-methylethyl)thiazole	1.1721	0.527737												2-aceto-2-hydroxy-butanoate	1.19063	0.615705
Daidzein 4'-O-glucuronide		1.35791	0.616708												AMP	1.17176	0.591689												Juglone	1.18911	0.754948
Procyanidin dimer B1		1.35743	0.662844												Sphingosine	1.16626	1.19768												Esculetin	1.18823	0.928012
Kaempferide		1.3511	0.669386												L-Palmitoylcarnitine	1.16388	0.744749												MG(0:0/18:2(9Z,12Z)/0:0)	1.18578	0.662041
L-Proline		1.33827	0.633475												N-Ethylglycine	1.15925	0.500787												N-Undecanoylglycine	1.17797	1.13943
Demethoxycurcumin		1.33218	1.11405												Cinncassiol A	1.15684	1.09177												Zerumbodienone	1.16226	0.642367
Luteolin		1.32688	0.486985												Pipecolic acid	1.15554	0.423224												Calamensesquiterpinenol	1.1618	1.17712
(+)-Gallocatechin		1.32498	0.263191												PC(18:1(11Z)/20:1(11Z))	1.15245	0.677789												PE(16:0/18:0)	1.15957	1.49572
Cucurbitacin K		1.31443	0.38984												PE(18:3(6Z,9Z,12Z)/22:4(7Z,10Z,13Z,16Z))	1.15194	0.515272												Salvianolic acid B	1.15653	0.941077
Sesaminol 2-O-triglucoside		1.31118	0.741342												PE-NMe(18:3(6Z,9Z,12Z)/22:1(13Z))	1.14983	0.617355												Pantothenic acid	1.15352	0.450076
Dihydroquercetin		1.30836	0.55031												Chrycolide	1.14976	0.490839												2',7-Dihydroxy-4',5'-dimethoxyisoflavone	1.15285	1.31313
Arbutin		1.29992	0.733595												Salvianolic acid G	1.14569	1.0828												Dihydrogen phosphate	1.14799	0.703423
Dihydromyoporone		1.2943	0.439502												Carvyl propionate	1.14438	0.456666												3',7-Dihydroxy-4',8-dimethoxyisoflavone	1.14323	0.580704
3,4-Methylenedioxybenzaldehyde		1.29022	0.468677												p-Coumaric acid	1.14282	0.635296												4-Ethylphenol	1.14065	0.857578
Myricetin		1.28778	0.473609												(2Z,4Z)-Decadienal	1.13974	0.563536												7,8-Dehydroastaxanthianthin	1.13362	0.694248
Dihydroformononetin		1.28283	0.701331												Malvidin 3-O-(6''-acetyl-galactoside)	1.13497	1.36995												1H-Indole-3-carboxaldehyde	1.12748	0.518315
Violanone		1.26056	0.724293												Schisandrin	1.13241	1.3577												Phenyl butyrate	1.12695	0.627089
Chrysin		1.25345	0.467319												Gallic acid 3-O-gallate	1.13216	1.38165												Ellagic acid acetyl-xyloside	1.12328	1.33275
Dihydroresveratrol		1.25036	0.697881												7,8-Dehydroastaxanthianthin	1.12974	1.37684												1,3,5-Trimethoxybenzene	1.12238	1.15975
N-Acetylglutamic acid		1.23986	0.343608												Pebrellin	1.12906	0.798851												Schisandrin	1.11822	0.755485
Nepetin		1.23795	0.460784												5-Pentacosenylresorcinol	1.12847	1.37788												L-(-)-Phenylalanine	1.11423	0.839749
Vitisin A		1.2379	1.2657												1-(2,3-Dihydro-1H-pyrrolizin-5-yl)-1,4-pentanedione	1.12843	0.3805												3',4'-Dimethylquercetin	1.11416	0.450821
Salvianolic acid G		1.23662	0.231313												PC(20:1(13Z)/20:1(13Z))	1.12556	0.709426												Diphenylamine	1.10747	0.836981
4-Hydroxyhippuric acid		1.23437	0.926305												Cinnamyl formate	1.12452	0.84473												p-Methylstyrene	1.0966	1.50072
Malvidin 3-O-(6''-caffeoyl-glucoside)		1.22159	1.45079												3'-O-Methylviolanone	1.12383	1.27655												Chrysoeriol 7-O-glucoside	1.09549	0.763599
5,6-Dihydroxy-7,8,3',4'-tetramethoxyflavone		1.21174	1.09884												Dihydro-5-methyl-2(3H)-thiophenone	1.12212	0.517637												6-Hydroxyluteolin	1.09235	0.678208
Cyanidin 3-O-(6''-acetyl-galactoside)		1.21062	0.715711												Carnaubic acid	1.12115	0.624865												3-(8,11,14-Pentadecatrienyl)phenol	1.09023	0.491501
Homoeriodictyol		1.20785	0.69039												Norathyriol	1.11985	0.94412												5-5'-Dehydrodiferulic acid	1.08804	0.913945
Todolactol A		1.20522	1.09956												PC(18:0/18:0)	1.11957	0.416467												Racemethionine	1.08794	0.325176
Isorhoifolin		1.20101	0.788964												1,4-Naphtoquinone	1.11891	0.733072												Fliederaldehyde	1.08017	0.595476
Malvidin 3-O-(6''-p-coumaroyl-glucoside)		1.18514	1.14514												Todolactol A	1.11871	0.990639												Dihydromyoporone	1.07931	1.03815
Dihydroferuloylglycine		1.17309	0.526808												3,5-Dicaffeoylquinic acid	1.11862	1.3442												Vitisin A	1.07883	1.19309
Vanillic acid 4-sulfate		1.16834	0.864215												2-trans,4-cis-Decadienoylcarnitine	1.11576	0.754055												Phosphoenolpyruvic acid	1.07835	0.565657
beta-Bisabolene		1.16748	0.367054												PE-NMe2(20:1(11Z)/20:1(11Z))	1.1154	0.686556												Quercetin 3-O-glucuronide	1.07641	1.50427
3',4'-Dimethylquercetin		1.16518	0.480315												Quercetin 3-O-xylosyl-rutinoside	1.1122	0.757168												3-Hydroxysebacic acid	1.07615	0.678113
Hydroxycaffeic acid		1.16138	1.16747												1,1'-Thiobis-1-propanethiol	1.11151	0.908683												Sesamol	1.07232	1.17021
Pelargonidin 3-O-glucosyl-rutinoside		1.15451	1.05626												2-Methyl-5-(8-pentadecenyl)-1,3-benzenediol	1.11111	0.694836												Isovaleraldehyde glyceryl acetal	1.06995	1.05589
Cyanidin 3-O-(6-trans-p-coumaroyl-2-O-beta-D-xylopyranosyl)-beta-D-glucopyranoside		1.15396	0.520265												5-Tricosenylresorcinol	1.10129	0.462273												1,2-Disinapoylgentiobiose	1.06834	0.694117
Butyramide		1.15313	1.22385												Calamensesquiterpinenol	1.09185	0.478275												Canavaninosuccinate	1.06403	0.769095
Estradiol		1.15079	0.896789												SM(d18:1/18:0)	1.0918	0.40934												Glutamylvaline	1.06345	1.11295
7-Methylxanthine		1.15056	0.579177												erythro-6,8-Octacosanediol	1.09017	0.894843												erythro-Isoleucine	1.05834	0.304492
Cinnamyl formate		1.14903	1.40547												Dihydromyoporone	1.08688	0.494907												p-Ethylpropiophenone	1.05615	0.646414
4-Hydroxycoumarin		1.14166	0.332532												1,9-Nonanedithiol	1.08543	0.489965												AMP	1.05431	0.745697
Salvianolic acid B		1.14115	0.910268												Delphinidin 3-O-galactoside	1.08343	1.19749												Trihydroxycoprostanoic acid	1.05427	0.448992
5-5'-Dehydrodiferulic acid		1.1406	0.562213												PE(18:2(9Z,12Z)/22:0)	1.07349	1.10017												S-Methyl thioacetate	1.05368	0.35025
4'-O-Methylequol		1.13954	0.831917												Poncirin	1.06977	1.47481												1,5-Diferuloylquinic acid	1.05343	1.24638
2-Heptadecylfuran		1.13773	0.846517												Quercetin 3-O-rutinoside	1.06733	1.1105												5-Tricosylresorcinol	1.05218	1.26462
Glutamylvaline		1.13637	0.467532												Serylphenylalanine	1.06183	0.784213												Scopoletin	1.04998	0.956823
Quercetin 3-O-rutinoside		1.13603	0.734264												2',7-Dihydroxy-4',5'-dimethoxyisoflavone	1.05686	0.900134												Oleuropein-aglycone	1.04884	1.1187
Zerumbodienone		1.1338	0.222633												p-Coumaroyl tartaric acid	1.0565	0.575653												Phenol	1.04517	1.02909
trans-p-Methoxycinnamic acid		1.12941	1.36519												Cer(d18:0/14:0)	1.05608	0.446474												2,2',3,4,4',5',6-Heptabromodiphenyl ether	1.04186	0.53677
Phytosphingosine		1.12451	0.894513												Gallic acid 4-O-glucoside	1.05594	0.892964												Perilloside B	1.04078	0.787222
3-Oxooctanoic acid glycerides		1.12433	0.627696												Dimethylmatairesinol	1.05151	0.623458												Procyanidin dimer B1	1.0404	0.860359
Pyrogallol		1.12307	0.212676												Ethoxyquin	1.05148	0.473347												Apigenin 7-O-(6''-malonyl-apiosyl-glucoside)	1.03825	1.22262
Vanillin 4-sulfate		1.12041	0.517508												Threoninyl-Aspartate	1.04997	0.416596												Daidzein 4'-O-glucuronide	1.03684	1.11459
4-Hydroxybenzaldehyde		1.11621	0.850999												Ligstroside-aglycone	1.04833	0.554287												Pelargonidin 3-O-glucosyl-rutinoside	1.02698	1.51926
Pebrellin		1.11453	0.365636												Sesamol	1.04409	0.797395												3,6-Undecadienal	1.02697	0.486468
p-Coumaroyl malic acid		1.11124	0.447317												Curcumin III	1.04407	0.412134												L-Kynurenine	1.02572	0.719053
5'-Methoxy-O-desmethylangolensin		1.11089	0.440456												Dihydroresveratrol	1.04169	0.538777												5-Tricosyl-1,3-benzenediol	1.01833	1.01504
Gallic aldehyde		1.10437	0.614056												Hydroxycaffeic acid	1.04129	0.551395												PC(18:2(9Z,12Z)/20:0)	1.01428	0.446941
Pelargonidin 3-O-arabinoside		1.0926	1.28159												3-Hydroxyphloretin 2'-O-xylosyl-glucoside	1.04057	0.635668												Cyanidin 3,5-O-diglucoside	1.01	1.22272
Cinncassiol A		1.08888	0.89441												Homoeriodictyol	1.0358	0.535446												Caffeic acid 4-sulfate	1.0084	0.789587
Pelargonidin 3,5-O-diglucoside		1.0833	0.657815												Formononetin	1.03553	0.604006												PS(20:0/22:0)	1.00588	0.888524
Xanthoangelol C		1.08125	0.607876												Dihydrogen phosphate	1.03173	0.197014												(Z,Z)-2-Methyl-5-(8,11,14-pentadecatrienyl)-1,3-benzenediol	1.00367	0.459806
Quercetin 3-O-xylosyl-rutinoside		1.07608	1.00208												5-5'-Dehydrodiferulic acid	1.02557	0.953327												12,13-Epoxy-9,15-octadecadienoic acid	1.00202	0.792785
Trihydroxycoprostanoic acid		1.0749	0.191804												Betaine	1.02549	0.629251												PS(18:3(9Z,12Z,15Z)/22:0)	1.00011	0.880348
Patuletin 3-O-(2''-feruloylglucosyl)(1->6)-[apiosyl(1->2)]-glucoside		1.07436	1.25211												Chrysoeriol 7-O-glucoside	1.02492	0.290955
allylsulfenate		1.07289	0.643516												Salvianolic acid B	1.02289	0.99511
Ligstroside-aglycone		1.0692	1.05305												3-Hydroxy-1-phenyl-1-heneicosanone	1.02115	1.03995
o-Tyrosine		1.04877	0.285312												2,2',3,4,4',5',6-Heptabromodiphenyl ether	1.01517	0.751851
Esculetin		1.04846	0.406284												2,3-Butanediol	1.01511	0.497349
PE(16:0/18:0)		1.04475	1.00208												Dihydro-2,4-dimethyl-6-(2-methylpropyl)-4H-1,3,5-dithiazine	1.01431	0.33965
2-aceto-2-hydroxy-butanoate		1.0443	0.258305												Cucurbitacin K	1.01277	0.576444
MG(0:0/18:2(9Z,12Z)/0:0)		1.04193	0.521928												5-Sinapoylquinic acid	1.01045	0.710695
3,4-Diferuloylquinic acid		1.0376	0.631585												Cyclolinopeptide B	1.00986	0.447964
2-Methyl-5-(8-pentadecenyl)-1,3-benzenediol		1.03713	0.211999												Thymine	1.00642	0.623537
Daidzin		1.03326	0.966745												Oleoside 11-methylester	1.0058	0.941862
Delphinidin 3-O-galactoside		1.03228	1.07778												Delphinidin 3-O-arabinoside	1.00532	0.78799
Dihydroferulic acid 4-sulfate		1.02921	0.851762
5-(10,13-Nonadecadienyl)-1,3-benzenediol		1.02854	0.846382
4',7-Dihydroxy-3'-methoxyisoflavan		1.02621	0.879353
Gomisin D		1.02464	1.10849
5-Sinapoylquinic acid		1.02405	1.25906
Sesamolin		1.0174	0.915681
3',7-Dihydroxy-4',8-dimethoxyisoflavone		1.01542	0.429904
Coumestrol		1.01489	0.107648
Daidzin 4'-O-glucuronide		1.01489	1.13805
Dihydrogen phosphate		1.00541	0.310133
3',4',7-Trihydroxyisoflavanone		1.00103	0.611739
Petunidin 3-O-(6''-p-coumaroyl-glucoside)		1.00024	1.61969
Metabolite		VIP score	p-value (FDR)	LogFC (WT-ORLE vs WT-CTR)										Parameters OPLS-DA
cis-Resveratrol 3-O-glucuronide		2.09	0.0037	3.83										R2X	0.47
Cer(d18:0/14:0)		1.61	0.0411	1.51										R2Y	0.98
Homoeriodictyol		1.69	0.0362	1.39										Q2(cum)	0.81
1,1'-Thiobis-1-propanethiol		1.73	0.0267	-0.91
Trans-Resveratrol		1.88	0.0271	-0.93
L-homocysteine sulfonic acid		1.65	0.0364	-1.1
Aniline		1.82	0.0118	-1.14
Dimethylglycine		1.88	0.0118	-1.19
2-Phenylethylamine		1.77	0.0311	-1.23
Diphenyl ether		1.77	0.0271	-1.25
4'-O-Methyl-(-)-epigallocatechin 3'-O-glucuronide		2.13	0.0038	-1.45
p-Aminobenzaldehyde		1.68	0.0341	-1.46
PC(18:1(9Z)/18:1(9Z))		2.06	0.0038	-1.53
Cuminaldehyde		1.68	0.0364	-1.54
L-Cysteine		1.81	0.0142	-1.65
N-Ethylglycine		1.68	0.0271	-1.65
Potassium bitartrate		1.69	0.0377	-1.86
Gallic acid 4-O-glucoside		1.98	0.0068	-2.21
PS(18:1(9Z)/18:2(9Z,12Z))		1.91	0.0079	-2.24
Sesamolin		2.09	0.0023	-2.6
Isosalsolidine		1.74	0.0362	-2.62
1-palmitoyl-2-linoleoyl-phosphatidylcholine		2.25	0.0011	-2.63
3-(8,11,14-Pentadecatrienyl)phenol		2.02	0.0038	-2.66
PE(22:4(7Z,10Z, 13Z,16Z)/16:0)		1.96	0.0079	-2.72
PC(18:0(18:2(9Z,12Z))		2.22	0.0011	-2.94
Phenylglyoxylic acid		1.81	0.0271	-3.01
Serylphenylalanine		2.21	0.0028	-3.62
PC(18:2(9Z,12Z)/20:1(11Z))		1.99	0.0068	-3.68
Racemethionine		1.72	0.0362	-7.82
4',7-Dihydroxy-3'-methoxyisoflavan		2.29	0.0013	-14.51

## Sheet: 6) Exclusive VENN 
21 elements included exclusively in "Group 1 vs Group 2":			16 elements included exclusively in "Group 1 vs Group 3":			19 elements included exclusively in "Group 2 vs Group 3":
Nepetin			Oleoside 11-methylester			p-Aminobenzaldehyde
Sesamolin			2-Acetylthiazole			Sphinganine 1-phosphate
S-Propyl thiosulfate			p-Anisaldehyde			3,4-DHPEA-EA
Diosmin			O-Phosphoethanolamine			3-(8,11,14-Pentadecatrienyl)phenol
Malvidin 3,5-O-diglucoside			Chalciporone			Canavaninosuccinate
Cyanidin 3-O-(6''-dioxalyl-glucoside)			Geranyl 2-methylbutyrate			Phenol
PE(16:1(9Z)/20:0)			4,5-Dimethyl-2-octylthiazole			Apigenin 7-O-(6''-malonyl-apiosyl-glucoside)
Thiophene			Oleic acid			5-Tricosyl-1,3-benzenediol
Hesperetin 3',7-O-diglucuronide			2-Oxopentanedioic acid			PE(16:0/18:1(9Z))
Eriodictyol			Cyanidin 3-O-(6''-caffeoyl-glucoside)			Apo-8'-lycopenal
Cyanidin 3-O-sambubioside			Curcumin			(R)-pantothenate
Lariciresinol-sesquilignan			1,2,2'-Triferuloylgentiobiose			Protocatechuic acid 4-O-glucoside
Isoleucyl-Methionine			Naringin			5-methyl-5(H)-cyclopentapyrazine
Apigenin 7-O-diglucuronide			5-Ethyl-2-methylpyridine			2'-Hydroxyformononetin
6-Geranylnaringenin			Dimethylglycine			Pentadecanoic acid
Eriocitrin			Sinapin			Hesperidin
9,10-DHOME						2-Hydroxy-4-methoxyacetophenone 5-sulfate
4'-O-Methyl-(-)-epigallocatechin 3'-O-glucuronide						Peonidin 3-O-(6''-p-coumaroyl-glucoside)
Sitosterol ferulate						1-18:2-2-18:2-sn-glycerol-3-phosphocholine
Ellagic acid
6''-O-Acetyldaidzin

## Sheet: 7) Significant Volcano markers
Compound	Class	p-value ( [Group1] vs [Group2] vs [Group3] )	Log FC ([Group1] vs [Group2])	Log FC ([Group1] vs [Group3])	Log FC ([Group2] vs [Group3])
1-Phenylethylamine	Amines	0.00327899	-0.908518	0.224248	1.13277
2-Phenylethylamine	Amines	1.58863e-05	0.298939	1.00881	0.709875
Di-N-propylamine	Amines	0.0172043	0.358795	0.728053	0.369258
Diphenylamine	Amines	3.24781e-05	-0.945577	-2.13748	-1.1919
Sperminidine	Amines	5.50228e-09	2.43467	2.31547	-0.119201
		0.00410634	0.247662	0.427821	0.180159
			1.23831	2.1391	0.900794
2-Aminoadipic acid	Aminoacids, peptides, and derivatives	7.89869e-05	-1.46519	1.45547	2.92066
2-Methylbutyrylglycine	Aminoacids, peptides, and derivatives	0.000115497	-0.909389	1.45894	2.36833
Betaine	Aminoacids, peptides, and derivatives	2.29386e-05	0.186991	0.617492	0.430501
Cyclolinopeptide B	Aminoacids, peptides, and derivatives	0.000599379	-1.07094	1.22443	2.29537
erythro-Isoleucine	Aminoacids, peptides, and derivatives	0.000542778	0.0113087	0.531175	0.519867
L-Lysine	Aminoacids, peptides, and derivatives	1.68235e-05	-0.27256	0.535264	0.807824
L-Threonine	Aminoacids, peptides, and derivatives	0.000529578	-0.119106	0.525509	0.644615
L-Histidine	Aminoacids, peptides, and derivatives	0.00060703	0.0183634	0.800693	0.782329
L-glutamine	Aminoacids, peptides, and derivatives	0.0034331	0.579464	1.00152	0.422052
Arginine	Aminoacids, peptides, and derivatives	0.00468096	-0.750545	0.827674	1.57822
L-Tryptophan	Aminoacids, peptides, and derivatives	0.0047443	-0.665126	0.53932	1.20445
L-Kynurenine	Aminoacids, peptides, and derivatives	0.00772368	0.193088	1.07972	0.886636
N-Ethylglycine	Aminoacids, peptides, and derivatives	0.0126068	0.222454	0.73907	0.516616
N-Undecanoylglycine	Aminoacids, peptides, and derivatives	0.0430492	-1.30575	0.101638	1.40739
Pantothenic acid	Aminoacids, peptides, and derivatives	0.000541378	0.544353	1.15162	0.607263
Phenylacetylglycine	Aminoacids, peptides, and derivatives	0.000245941	0.302107	1.893	1.59089
Pipecolic acid	Aminoacids, peptides, and derivatives	1.22505e-05	-0.235184	0.654784	0.889968
Prolyl-Lysine	Aminoacids, peptides, and derivatives	0.00600331	1.12967	-2.55281	-3.68248
Psidiolic acid	Aminoacids, peptides, and derivatives	0.00234157	0.241696	0.656487	0.414791
Racemethionine	Aminoacids, peptides, and derivatives	0.0474057	-1.04864	1.96737	3.01601
Serylphenylalanine	Aminoacids, peptides, and derivatives	0.000706472	-0.591202	1.43024	2.02144
		0.00647655	-0.238293	0.792314	1.03061
			-5.00414	16.6386	21.6427
(all-Z)-13,16,19-Docosatrienoic acid	Fatty acids and glycerolipids	1.50922e-05	2.06584	1.7861	-0.279743
7-Hydroxyoctanoic acid	Fatty acids and glycerolipids	0.028866	-0.456962	0.636511	1.09347
alpha-Linolenic acid	Fatty acids and glycerolipids	0.0234777	-0.598737	-1.73611	-1.13738
Carnaubic acid	Fatty acids and glycerolipids	0.0485855	-0.984792	-0.261087	0.723705
Decanoic acid	Fatty acids and glycerolipids	0.00116881	1.03454	0.973316	-0.0612207
Geranyl tiglate	Fatty acids and glycerolipids	0.0436797	0.497603	1.12476	0.627161
Heneicosanoic acid	Fatty acids and glycerolipids	0.0270868	0.767391	1.03787	0.270483
Hexadecanedioic acid	Fatty acids and glycerolipids	2.54634e-06	-2.03624	-4.78492	-2.74868
Isobutyryl-L-carnitine	Fatty acids and glycerolipids	0.0219485	-0.81288	1.19373	2.00661
Methyl 3-(methylthio)butanoate	Fatty acids and glycerolipids	0.0120121	-1.13369	-1.53417	-0.400484
Methylenebutanedioic acid	Fatty acids and glycerolipids	8.93545e-05	2.12602	1.17749	-0.948538
Stearoylcarnitine	Fatty acids and glycerolipids	0.00266424	0.143338	0.735479	0.592141
Glycerol 2-hexadecanoate	Fatty acids and glycerolipids	0.0127687	0.458883	1.3746	0.915718
MG(0:0/18:1(11Z)/0:0)	Fatty acids and glycerolipids	0.00178755	1.29335	1.65206	0.358706
		0.0160109	0.168834	0.241117	0.0722825
			2.36368	3.37563	1.01195
LPA(18:0/0:0)	Glycerophospholipids	0.0235669	3.78644	2.90501	-0.881428
LysoPC(16:0)	Glycerophospholipids	8.5165e-05	-1.5676	-1.33001	0.237588
PE-NMe2(18:3(6Z,9Z,12Z)/22:1(13Z))	Glycerophospholipids	1.98909e-05	-0.622285	-4.49855	-3.87626
PE-NMe(18:3(6Z,9Z,12Z)/22:1(13Z))	Glycerophospholipids	6.91385e-05	0.433856	-1.68901	-2.12286
PS(20:0/22:0)	Glycerophospholipids	0.0001773	-0.534267	-4.21663	-3.68236
PE(18:3(6Z,9Z,12Z)/22:4(7Z,10Z,13Z,16Z))	Glycerophospholipids	0.000257609	0.142503	-3.96666	-4.10917
PC(20:1(13Z)/20:1(13Z))	Glycerophospholipids	0.000408178	-0.411042	-3.884	-3.47296
PC(18:1(11Z)/20:1(11Z))	Glycerophospholipids	0.000527305	0.114913	-5.08936	-5.20427
PS(18:3(6Z,9Z,12Z)/20:0)	Glycerophospholipids	0.000596057	1.04359	-3.96235	-5.00593
PE-NMe2(18:3(9Z,12Z,15Z)/22:0)	Glycerophospholipids	0.000721038	-1.49935	-2.04133	-0.541981
PC(16:0/22:1(13Z))	Glycerophospholipids	0.000737901	0.381267	-2.11871	-2.49998
PC(18:2(9Z,12Z)/20:0)	Glycerophospholipids	0.0012121	0.594327	-3.51259	-4.10692
PC(18:0/18:1(9Z))	Glycerophospholipids	0.00236209	0.13086	-5.04394	-5.1748
PS(18:3(9Z,12Z,15Z)/22:0)	Glycerophospholipids	0.00255161	0.161877	-3.01342	-3.1753
PC(14:0/20:0)	Glycerophospholipids	0.00273272	-2.35226	-1.08681	1.26544
PC(18:2(9Z,12Z)/22:0)	Glycerophospholipids	0.00299923	-0.011188	-3.47101	-3.45983
PC(18:0/20:1(13Z))	Glycerophospholipids	0.00456571	1.53294	-2.59631	-4.12926
PC(18:0/18:0)	Glycerophospholipids	0.00519558	-0.207209	-2.66112	-2.45391
PE(16:1(9Z)/24:0)	Glycerophospholipids	0.00543122	-1.3606	-2.95077	-1.59017
PE(14:0/15:0)	Glycerophospholipids	0.00742743	0.869615	-2.30146	-3.17107
PC(18:0/22:1(13Z))	Glycerophospholipids	0.00805681	-0.293901	-3.11094	-2.81704
PE(18:2(9Z,12Z)/22:0)	Glycerophospholipids	0.0118591	1.45266	2.48226	1.02959
PS(16:0/22:0)	Glycerophospholipids	0.0172765	0.329282	-2.4433	-2.77258
PE-NMe2(20:1(11Z)/20:1(11Z))	Glycerophospholipids	0.0308827	-0.951533	-1.73343	-0.781897
Phosphatidylcholine	Glycerophospholipids	0.00880751	-1.6765	-1.36039	0.316107
		0.00554107	-0.0205436	-2.50779	-2.48725
			-0.513589	-62.6948	-62.1813
(2Z,4Z)-Decadienal	Medium-chain aldehydes	0.00240175	0.806376	-2.83288	-3.63926
3-Phenylpropanal	Medium-chain aldehydes	0.02452	0.409185	0.962137	0.552953
3,6-Undecadienal	Medium-chain aldehydes	0.0329248	0.779103	-2.38058	-3.15968
		0.0199488	0.664888	-1.41711	-2.08199
			1.99466	-4.25132	-6.24598
5,7,3',4'-Tetrahydroxyflavanone 7-alpha-L-arabinofuranosyl-(1->6)-glucoside	Phenolic metabolites	0.030337	0.448073	-3.65306	-4.10113
Sinapin	Phenolic metabolites	0.0343355	-0.879812	-0.758596	0.121216
Dihydroferulic acid 4-O-glucuronide	Phenolic metabolites	9.84052e-08	1.24515	1.6785	0.433347
Isoferulic acid 3-O-glucuronide	Phenolic metabolites	0.00033967	1.92585	1.50376	-0.422092
Caffeic acid 4-sulfate	Phenolic metabolites	0.00703462	0.980269	0.996343	0.0160741
		0.0144094	0.743906	-0.046611	-0.790518
			3.71953	-0.233055	-3.95259
2-Hydroxypyridine	Pyridines and derivatives	0.0448333	-0.762293	-0.444362	0.317931
3-Hexylpyridine	Pyridines and derivatives	0.00287271	-1.23996	-1.30622	-0.0662517
Chlorpheniramine	Pyridines and derivatives	0.024594	0.816314	0.0949486	-0.721365
Pyridoxine hydrochloride	Pyridines and derivatives	0.00327313	-0.748545	0.477643	1.22619
		0.0188933	-0.483622	-0.294496	0.189125
			-1.93449	-1.17799	0.756502
2-Aminoisobutyric acid	Pyrimidines and derivatives	0.0416904	0.599415	1.08008	0.480661
Thymine	Pyrimidines and derivatives	0.0079925	-0.924079	-0.399631	0.524448
Uracil	Pyrimidines and derivatives	0.0165461	0.356671	0.695486	0.338815
		0.0220763	0.0106691	0.458644	0.447975
			0.0320074	1.37593	1.34392
alpha-Terpinyl isovalerate	Terpenoids	0.0335286	-0.969093	-0.65974	0.309353
Carvyl propionate	Terpenoids	0.0101743	0.416877	-1.48346	-1.90033
Cuminaldehyde	Terpenoids	0.000815136	0.244959	0.976332	0.731373
p-Mentha-1,8-dien-7-ol	Terpenoids	4.45819e-05	-0.799039	-3.93894	-3.1399
p-Mentha-2,4(8)-dien-9,3-olide	Terpenoids	0.00242414	0.10007	-2.63761	-2.73768
		0.00939736	-0.201245	-1.54868	-1.34744
			-1.00623	-7.74341	-6.73719
D-Ribose 5-phosphate	Carbohydrates and carbohydrate conjugates	0.0304263	1.70224	0.297648	-1.40459
D-Threitol	Carbohydrates and carbohydrate conjugates	0.0106447	0.76925	0.130525	-0.638725
Galactitol	Carbohydrates and carbohydrate conjugates	0.0320637	-0.225015	0.598436	0.823452
		0.0243782	0.748825	0.342203	-0.406622
			2.24647	1.02661	-1.21987
2-Amino-a-carboline	Other compounds	0.0101427	-0.0652993	-0.760726	-0.695427
1H-Indole-3-carboxaldehyde	Other compounds	6.77542e-05	-1.0369	-1.89308	-0.85618
3-(1H-Indol-3-yl)-2-propenoic acid	Other compounds	0.040142	0.680621	0.746382	0.0657611
(E)-3-oxo-beta-ionone	Other compounds	3.72101e-07	-1.23428	-4.31012	-3.07585
(Z,Z)-2-Methyl-5-(8,11,14-pentadecatrienyl)-1,3-benzenediol	Other compounds	8.64189e-06	-1.78897	-3.63907	-1.8501
131-hydroxy-magnesium-protoporphyrin IX 13-monomethyl ester	Other compounds	0.0440172	5.15749	2.48898	-2.66852
2-(1-Naphthyl)acetamide	Other compounds	0.00289153	-1.46182	-0.94659	0.515228
2-Butyl-5-[2-(4-hydroxy-3-methoxyphenyl)ethyl]furan	Other compounds	0.000314135	1.29433	-0.00430397	-1.29864
2-Methyl-5-(8,11-pentadecadienyl)-1,3-benzenediol	Other compounds	0.00202055	-1.59795	-0.840777	0.757171
2-Phenethyl isothiocyanate	Other compounds	0.00103334	-0.642504	0.140005	0.782509
2-Thiophenecarboxaldehyde	Other compounds	0.0213648	-0.0524637	1.12381	1.17627
2,2',3,4,4',5',6-Heptabromodiphenyl ether	Other compounds	0.0115871	-0.386494	-1.82104	-1.43454
2,3-Butanediol	Other compounds	0.0159831	1.25642	3.50588	2.24946
2,4-Di-tert-butylphenol	Other compounds	0.00234981	0.059711	0.777965	0.718254
3-Benzyl-4-heptanone	Other compounds	0.00260234	0.417556	-4.44123	-4.85879
3-Hydroxy-1-phenyl-1-heneicosanone	Other compounds	0.00449901	2.69955	-1.06805	-3.7676
3-Hydroxy-2H-pyran-2-one	Other compounds	0.000181083	1.89937	1.32025	-0.579117
3b-Hydroxy-5-cholenoic acid	Other compounds	0.0210406	0.101935	3.46987	3.36793
4-Ethylbenzaldehyde	Other compounds	0.00666347	0.342636	0.633322	0.290686
4,5-Dimethyl-2-octylthiazole	Other compounds	0.00699411	0.0477541	0.352728	0.304974
5-(16-Heneicosenyl)-1,3-benzenediol	Other compounds	3.01201e-07	-0.675091	-4.39242	-3.71733
6b-Hydroxy-8a-methoxy-7(11)-eremophilen-12,8-olide	Other compounds	0.0369941	0.432761	0.75278	0.320019
all-trans-Retinoic acid	Other compounds	0.00874803	-1.66799	-4.46997	-2.80198
Charantin	Other compounds	0.0110565	1.36223	0.318146	-1.04408
Chrycolide	Other compounds	5.55661e-05	1.04346	-0.554076	-1.59754
Dexpanthenol	Other compounds	1.10525e-06	-1.83165	-1.82571	0.00593785
Diisobutyl adipate	Other compounds	2.76242e-06	-1.67775	-1.78076	-0.103008
Fliederaldehyde	Other compounds	9.77468e-05	-1.30126	-5.09992	-3.79865
Furanoeremophilane	Other compounds	0.00205332	-0.860303	-0.802495	0.057808
Isovaleraldehyde glyceryl acetal	Other compounds	0.00275293	-0.486865	0.429857	0.916721
1,3,5-Trimethoxybenzene	Other compounds	0.0491404	0.618423	0.540427	-0.0779968
p-Methylstyrene	Other compounds	0.0448745	0.754388	0.658527	-0.0958609
Perilloside B	Other compounds	0.0115542	0.85501	0.576689	-0.278321
Phenylglyoxylic acid	Other compounds	1.83337e-05	0.908972	2.26648	1.35751
Phosphoric acid	Other compounds	0.00745356	0.418682	2.09198	1.67329
Salviol	Other compounds	0.0368475	0.565178	-2.40211	-2.96729
Vitamin A2 aldehyde	Other compounds	0.00203729	-0.952828	-1.08753	-0.134701
Yucalexin A16	Other compounds	0.0329033	0.267999	-2.18402	-2.45202
O-Phosphoethanolamine	Other compounds	0.0424054	0.226742	0.881268	0.654526
Pyrrole-2-carboxylic acid	Other compounds	0.00214759	-0.181153	0.647061	0.828214
Sphinganine 1-phosphate	Other compounds	0.00201572	-0.15331	0.391273	0.544584
Cholesterol	Other compounds	0.000900714	0.0441256	-2.42229	-2.46642
2-Acetyl-4,5-dihydrothiazole	Other compounds	0.000874862	-0.198838	0.71017	0.909007
2-Methyl-4-(1-methylethyl)thiazole	Other compounds	0.0080925	-0.263708	0.582797	0.846504
1,9-Nonanedithiol	Other compounds	0.000163552	-0.313706	0.610073	0.923779
13'-Hydroxy-alpha-tocopherol	Other compounds	0.0020896	-0.88241	-1.48591	-0.603495
Curcumin III	Other compounds	0.0104184	-1.29192	-0.933879	0.358037
Erythrosine	Other compounds	4.37558e-05	-0.146732	-1.91089	-1.76416
		0.0106177	0.00631581	-0.522089	-0.528404
			0.303159	-25.0603	-25.3634
